# Supplementary material for: Elucidation of Organohalogenochromism (OHC) of D–A Pyridinium and D‐π‐A Pyridinium Dyes: Effect of Halogen Bond
Source: Chem Asian J. 2025 Jun 23;20(18):e00746. doi: 10.1002/asia.202500746 (PMC12450044; doi:10.1002/asia.202500746)
Supplement: Supplementary file 2 — Supporting Information [file ASIA-20-e00746-s001.zip]

Archive with 2 entries (2 files):
- CIF-file of KK2.txt
- KK2_checkcif.pdf
