# Supplementary material for: Elucidation of Organohalogenochromism (OHC) of D–A Pyridinium and D‐π‐A Pyridinium Dyes: Effect of Halogen Bond
Source: Chem Asian J. 2025 Jun 23;20(18):e00746. doi: 10.1002/asia.202500746 (PMC12450044; doi:10.1002/asia.202500746)
Supplement: Supplementary file 2 — Supporting Information [file ASIA-20-e00746-s001.zip › CIF-file of KK2.txt]

 
data_shelx
 
_audit_creation_method            'SHELXL-2018/3'
_shelx_SHELXL_version_number      '2018/3'
_chemical_name_systematic         ?
_chemical_name_common             ?
_chemical_melting_point           ?
_chemical_formula_moiety          ?
_chemical_formula_sum
 'C25 H34 Br N3' 
_chemical_formula_weight          456.46

loop_
 _atom_type_symbol
 _atom_type_description
 _atom_type_scat_dispersion_real
 _atom_type_scat_dispersion_imag
 _atom_type_scat_source
 'C'  'C'   0.0033   0.0016
 'International Tables Vol C Tables 4.2.6.8 and 6.1.1.4'
 'H'  'H'   0.0000   0.0000
 'International Tables Vol C Tables 4.2.6.8 and 6.1.1.4'
 'N'  'N'   0.0061   0.0033
 'International Tables Vol C Tables 4.2.6.8 and 6.1.1.4'
 'Br'  'Br'  -0.2901   2.4595
 'International Tables Vol C Tables 4.2.6.8 and 6.1.1.4'
 
_space_group_crystal_system       monoclinic
_space_group_IT_number            14
_space_group_name_H-M_alt         'P 21/c'
_space_group_name_Hall            '-P 2ybc'
 
_shelx_space_group_comment
;
The symmetry employed for this shelxl refinement is uniquely defined
by the following loop, which should always be used as a source of
symmetry information in preference to the above space-group names.
They are only intended as comments.
;
 
loop_
 _space_group_symop_operation_xyz
 'x, y, z'
 '-x, y+1/2, -z+1/2'
 '-x, -y, -z'
 'x, -y-1/2, z-1/2'
 
_cell_length_a                    9.2397(2)
_cell_length_b                    16.1343(4)
_cell_length_c                    15.0485(4)
_cell_angle_alpha                 90
_cell_angle_beta                  93.457(2)
_cell_angle_gamma                 90
_cell_volume                      2239.29(9)
_cell_formula_units_Z             4
_cell_measurement_temperature     100(2)
_cell_measurement_reflns_used     8578
_cell_measurement_theta_min       2.7110
_cell_measurement_theta_max       31.3890
 
_exptl_crystal_description        block
_exptl_crystal_colour             'clear yellow'
_exptl_crystal_density_meas       ?
_exptl_crystal_density_method     'not measured'
_exptl_crystal_density_diffrn     1.354          
_exptl_crystal_F_000              960
_exptl_transmission_factor_min    ?
_exptl_transmission_factor_max    ?
_exptl_crystal_size_max           0.03
_exptl_crystal_size_mid           0.03
_exptl_crystal_size_min           0.03
_exptl_absorpt_coefficient_mu     1.852
_shelx_estimated_absorpt_T_min    ?
_shelx_estimated_absorpt_T_max    ?
_exptl_absorpt_correction_type    multi-scan
_exptl_absorpt_correction_T_min   0.87362
_exptl_absorpt_correction_T_max   1.00000
_exptl_absorpt_process_details    
;
CrysAlisPro 1.171.42.35a (Rigaku Oxford Diffraction, 2021)
Empirical absorption correction using spherical harmonics,
implemented in SCALE3 ABSPACK scaling algorithm.
;
_exptl_absorpt_special_details    ?
_diffrn_ambient_temperature       100(2)
_diffrn_radiation_wavelength      0.71073
_diffrn_radiation_type            MoK\a
_diffrn_source                    'Rotating-anode X-ray tube'
_diffrn_measurement_device_type   'XtaLAB Synergy R, DW system, HyPix'
_diffrn_measurement_method        ?
_diffrn_detector_area_resol_mean  ?
_diffrn_reflns_number             16970
_diffrn_reflns_av_unetI/netI      0.0307
_diffrn_reflns_av_R_equivalents   0.0256
_diffrn_reflns_limit_h_min        -12
_diffrn_reflns_limit_h_max        11
_diffrn_reflns_limit_k_min        -21
_diffrn_reflns_limit_k_max        20
_diffrn_reflns_limit_l_min        -19
_diffrn_reflns_limit_l_max        19
_diffrn_reflns_theta_min          2.525
_diffrn_reflns_theta_max          27.877
_diffrn_reflns_theta_full         25.242
_diffrn_measured_fraction_theta_max   1.000
_diffrn_measured_fraction_theta_full  1.000
_diffrn_reflns_Laue_measured_fraction_max    1.000
_diffrn_reflns_Laue_measured_fraction_full   1.000
_diffrn_reflns_point_group_measured_fraction_max   1.000
_diffrn_reflns_point_group_measured_fraction_full  1.000
_reflns_number_total              5329
_reflns_number_gt                 4425
_reflns_threshold_expression      'I > 2\s(I)'
_reflns_Friedel_coverage          0.000
_reflns_Friedel_fraction_max      .
_reflns_Friedel_fraction_full     .
 
_reflns_special_details
;
 Reflections were merged by SHELXL according to the crystal
 class for the calculation of statistics and refinement.
 
 _reflns_Friedel_fraction is defined as the number of unique
 Friedel pairs measured divided by the number that would be
 possible theoretically, ignoring centric projections and
 systematic absences.
;
 
_computing_data_collection       'CrysAlisPro 1.171.42.35a (Rigaku OD, 2021)'
_computing_cell_refinement       'CrysAlisPro 1.171.42.35a (Rigaku OD, 2021)'
_computing_data_reduction        'CrysAlisPro 1.171.42.35a (Rigaku OD, 2021)'
_computing_structure_solution    'SHELXT 2014/5 (Sheldrick, 2014)'
_computing_structure_refinement  'SHELXL-2018/3 (Sheldrick, 2018)'
_computing_molecular_graphics     ?
_computing_publication_material   ?
_refine_special_details           ?
_refine_ls_structure_factor_coef  Fsqd
_refine_ls_matrix_type            full
_refine_ls_weighting_scheme       calc
_refine_ls_weighting_details
'w=1/[\s^2^(Fo^2^)+(0.0479P)^2^+1.0229P] where P=(Fo^2^+2Fc^2^)/3'
_atom_sites_solution_primary      ?
_atom_sites_solution_secondary    ?
_atom_sites_solution_hydrogens    geom
_refine_ls_hydrogen_treatment     constr
_refine_ls_extinction_method      none
_refine_ls_extinction_coef        .
_refine_ls_number_reflns          5329
_refine_ls_number_parameters      262
_refine_ls_number_restraints      0
_refine_ls_R_factor_all           0.0462
_refine_ls_R_factor_gt            0.0341
_refine_ls_wR_factor_ref          0.0871
_refine_ls_wR_factor_gt           0.0830
_refine_ls_goodness_of_fit_ref    1.016
_refine_ls_restrained_S_all       1.016
_refine_ls_shift/su_max           0.001
_refine_ls_shift/su_mean          0.000
 
loop_
 _atom_site_label
 _atom_site_type_symbol
 _atom_site_fract_x
 _atom_site_fract_y
 _atom_site_fract_z
 _atom_site_U_iso_or_equiv
 _atom_site_adp_type
 _atom_site_occupancy
 _atom_site_site_symmetry_order  
 _atom_site_calc_flag
 _atom_site_refinement_flags_posn
 _atom_site_refinement_flags_adp
 _atom_site_refinement_flags_occupancy
 _atom_site_disorder_assembly
 _atom_site_disorder_group
C1 C 0.2633(3) 0.40989(16) 0.03282(15) 0.0370(5) Uani 1 1 d . . . . .
H1A H 0.248888 0.350172 0.024363 0.056 Uiso 1 1 calc R U . . .
H1B H 0.170282 0.436224 0.043275 0.056 Uiso 1 1 calc R U . . .
H1C H 0.302593 0.433720 -0.020575 0.056 Uiso 1 1 calc R U . . .
C2 C 0.3693(3) 0.42477(14) 0.11277(15) 0.0371(5) Uani 1 1 d . . . . .
H2A H 0.329952 0.399339 0.166103 0.044 Uiso 1 1 calc R U . . .
H2B H 0.462177 0.396836 0.102294 0.044 Uiso 1 1 calc R U . . .
C3 C 0.3984(2) 0.51575(13) 0.13102(13) 0.0266(4) Uani 1 1 d . . . . .
H3A H 0.305414 0.542927 0.142865 0.032 Uiso 1 1 calc R U . . .
H3B H 0.433921 0.541197 0.076580 0.032 Uiso 1 1 calc R U . . .
C4 C 0.5071(2) 0.53417(12) 0.20842(12) 0.0219(4) Uani 1 1 d . . . . .
H4A H 0.602707 0.511017 0.195236 0.026 Uiso 1 1 calc R U . . .
H4B H 0.517997 0.594934 0.215051 0.026 Uiso 1 1 calc R U . . .
C5 C 0.50818(19) 0.42179(11) 0.31814(12) 0.0198(4) Uani 1 1 d . . . . .
H5 H 0.571906 0.392761 0.281878 0.024 Uiso 1 1 calc R U . . .
C6 C 0.46547(19) 0.38530(11) 0.39421(12) 0.0191(4) Uani 1 1 d . . . . .
H6 H 0.498081 0.331297 0.410703 0.023 Uiso 1 1 calc R U . . .
C7 C 0.37248(18) 0.42929(11) 0.44736(12) 0.0171(3) Uani 1 1 d . . . . .
C8 C 0.32505(18) 0.50927(11) 0.41897(12) 0.0172(4) Uani 1 1 d . . . . .
C9 C 0.36972(19) 0.54364(11) 0.34126(12) 0.0189(4) Uani 1 1 d . . . . .
H9 H 0.337372 0.596947 0.321995 0.023 Uiso 1 1 calc R U . . .
C10 C 0.1795(3) 0.85328(13) 0.48005(16) 0.0344(5) Uani 1 1 d . . . . .
H10A H 0.110402 0.897436 0.463056 0.052 Uiso 1 1 calc R U . . .
H10B H 0.203586 0.855774 0.544303 0.052 Uiso 1 1 calc R U . . .
H10C H 0.267845 0.860558 0.448031 0.052 Uiso 1 1 calc R U . . .
C11 C 0.1119(2) 0.76945(12) 0.45634(14) 0.0276(4) Uani 1 1 d . . . . .
H11A H 0.086026 0.767400 0.391570 0.033 Uiso 1 1 calc R U . . .
H11B H 0.021710 0.762612 0.487927 0.033 Uiso 1 1 calc R U . . .
C12 C 0.2161(2) 0.69835(11) 0.48173(13) 0.0208(4) Uani 1 1 d . . . . .
H12A H 0.306177 0.704576 0.449912 0.025 Uiso 1 1 calc R U . . .
H12B H 0.242099 0.699961 0.546502 0.025 Uiso 1 1 calc R U . . .
C13 C 0.14441(19) 0.61577(11) 0.45722(12) 0.0203(4) Uani 1 1 d . . . . .
H13A H 0.053187 0.611420 0.488193 0.024 Uiso 1 1 calc R U . . .
H13B H 0.118499 0.615508 0.392416 0.024 Uiso 1 1 calc R U . . .
C14 C 0.30800(19) 0.41417(11) 0.52953(12) 0.0183(4) Uani 1 1 d . . . . .
C15 C 0.22464(18) 0.48483(11) 0.54899(12) 0.0178(4) Uani 1 1 d . . . . .
C16 C 0.15254(19) 0.49097(12) 0.62827(12) 0.0196(4) Uani 1 1 d . . . . .
C17 C 0.16182(19) 0.42125(12) 0.68597(12) 0.0205(4) Uani 1 1 d . . . . .
C18 C 0.2427(2) 0.34846(12) 0.66458(12) 0.0208(4) Uani 1 1 d . . . . .
C19 C 0.31605(19) 0.34673(11) 0.58814(12) 0.0199(4) Uani 1 1 d . . . . .
H19 H 0.372534 0.299623 0.574867 0.024 Uiso 1 1 calc R U . . .
C20 C 0.0705(2) 0.56808(12) 0.65385(13) 0.0252(4) Uani 1 1 d . . . . .
H20A H -0.026630 0.568195 0.622300 0.030 Uiso 1 1 calc R U . . .
H20B H 0.123228 0.617930 0.635087 0.030 Uiso 1 1 calc R U . . .
C21 C 0.0540(2) 0.57160(14) 0.75404(14) 0.0301(5) Uani 1 1 d . . . . .
H21A H 0.148890 0.584276 0.785146 0.036 Uiso 1 1 calc R U . . .
H21B H -0.014665 0.616272 0.767726 0.036 Uiso 1 1 calc R U . . .
C22 C -0.0013(2) 0.48986(14) 0.78635(15) 0.0302(5) Uani 1 1 d . . . . .
H22A H -0.011918 0.492753 0.851345 0.036 Uiso 1 1 calc R U . . .
H22B H -0.097968 0.478422 0.756935 0.036 Uiso 1 1 calc R U . . .
C23 C 0.0761(2) 0.34584(14) 0.81606(14) 0.0296(5) Uani 1 1 d . . . . .
H23A H -0.006494 0.314895 0.787244 0.035 Uiso 1 1 calc R U . . .
H23B H 0.052119 0.359128 0.877688 0.035 Uiso 1 1 calc R U . . .
C24 C 0.2108(2) 0.29205(14) 0.81843(14) 0.0289(4) Uani 1 1 d . . . . .
H24A H 0.292816 0.321566 0.849784 0.035 Uiso 1 1 calc R U . . .
H24B H 0.193466 0.240054 0.851059 0.035 Uiso 1 1 calc R U . . .
C25 C 0.2477(2) 0.27232(13) 0.72403(13) 0.0267(4) Uani 1 1 d . . . . .
H25A H 0.178275 0.230597 0.698693 0.032 Uiso 1 1 calc R U . . .
H25B H 0.345966 0.247795 0.725054 0.032 Uiso 1 1 calc R U . . .
N1 N 0.46158(16) 0.49856(10) 0.29327(10) 0.0184(3) Uani 1 1 d . . . . .
N2 N 0.23381(16) 0.54211(9) 0.47933(10) 0.0184(3) Uani 1 1 d . . . . .
N3 N 0.09761(17) 0.42303(11) 0.76703(11) 0.0246(4) Uani 1 1 d . . . . .
Br1 Br 0.68371(2) 0.23986(2) 0.26092(2) 0.02722(8) Uani 1 1 d . . . . .
 
loop_
 _atom_site_aniso_label
 _atom_site_aniso_U_11
 _atom_site_aniso_U_22
 _atom_site_aniso_U_33
 _atom_site_aniso_U_23
 _atom_site_aniso_U_13
 _atom_site_aniso_U_12
C1 0.0393(12) 0.0416(13) 0.0293(12) -0.0090(10) -0.0052(10) -0.0076(10)
C2 0.0473(14) 0.0332(12) 0.0292(12) -0.0041(9) -0.0102(10) -0.0071(10)
C3 0.0268(10) 0.0320(11) 0.0209(10) 0.0026(8) 0.0004(8) -0.0031(8)
C4 0.0225(9) 0.0244(9) 0.0190(9) 0.0005(7) 0.0022(7) -0.0039(7)
C5 0.0182(8) 0.0212(9) 0.0196(9) -0.0053(7) -0.0022(7) 0.0017(7)
C6 0.0190(8) 0.0182(9) 0.0197(9) -0.0023(7) -0.0028(7) 0.0006(7)
C7 0.0166(8) 0.0169(8) 0.0171(8) -0.0014(7) -0.0040(7) -0.0035(6)
C8 0.0161(8) 0.0163(8) 0.0187(9) -0.0054(7) -0.0030(7) -0.0012(6)
C9 0.0188(8) 0.0173(8) 0.0201(9) -0.0016(7) -0.0036(7) -0.0017(7)
C10 0.0442(13) 0.0225(10) 0.0360(12) -0.0016(9) -0.0023(10) 0.0012(9)
C11 0.0322(11) 0.0211(10) 0.0288(11) -0.0013(8) -0.0031(8) 0.0059(8)
C12 0.0220(9) 0.0180(9) 0.0217(9) -0.0024(7) -0.0035(7) 0.0009(7)
C13 0.0197(9) 0.0201(9) 0.0207(9) -0.0028(7) -0.0029(7) 0.0025(7)
C14 0.0190(8) 0.0186(9) 0.0170(9) -0.0039(7) -0.0021(7) -0.0032(7)
C15 0.0170(8) 0.0171(8) 0.0187(9) -0.0032(7) -0.0037(7) -0.0043(7)
C16 0.0168(8) 0.0233(9) 0.0186(9) -0.0049(7) -0.0013(7) -0.0040(7)
C17 0.0168(8) 0.0277(10) 0.0169(9) -0.0040(7) -0.0008(7) -0.0084(7)
C18 0.0209(9) 0.0213(9) 0.0198(9) -0.0002(7) -0.0028(7) -0.0067(7)
C19 0.0207(9) 0.0186(9) 0.0199(9) -0.0018(7) -0.0021(7) -0.0028(7)
C20 0.0220(9) 0.0273(10) 0.0264(10) -0.0059(8) 0.0024(8) -0.0004(8)
C21 0.0291(11) 0.0337(11) 0.0279(11) -0.0113(9) 0.0048(8) 0.0009(9)
C22 0.0260(10) 0.0416(12) 0.0234(10) -0.0056(9) 0.0049(8) -0.0018(9)
C23 0.0283(10) 0.0386(12) 0.0221(10) 0.0049(9) 0.0032(8) -0.0093(9)
C24 0.0318(11) 0.0309(11) 0.0240(10) 0.0040(9) 0.0014(8) -0.0062(9)
C25 0.0296(11) 0.0263(10) 0.0242(10) 0.0035(8) 0.0007(8) -0.0058(8)
N1 0.0178(7) 0.0218(8) 0.0152(8) -0.0004(6) -0.0017(6) -0.0037(6)
N2 0.0201(7) 0.0168(7) 0.0183(7) -0.0020(6) 0.0003(6) -0.0002(6)
N3 0.0234(8) 0.0312(9) 0.0198(8) -0.0031(7) 0.0052(6) -0.0050(7)
Br1 0.02820(12) 0.02202(11) 0.03116(12) -0.00842(8) -0.00053(8) 0.00292(8)
 
_geom_special_details
;
 All esds (except the esd in the dihedral angle between two l.s. planes)
 are estimated using the full covariance matrix.  The cell esds are taken
 into account individually in the estimation of esds in distances, angles
 and torsion angles; correlations between esds in cell parameters are only
 used when they are defined by crystal symmetry.  An approximate (isotropic)
 treatment of cell esds is used for estimating esds involving l.s. planes.
;
 
loop_
 _geom_bond_atom_site_label_1
 _geom_bond_atom_site_label_2
 _geom_bond_distance
 _geom_bond_site_symmetry_2
 _geom_bond_publ_flag
C1 C2 1.524(3) . ?
C2 C3 1.514(3) . ?
C3 C4 1.521(3) . ?
C4 N1 1.484(2) . ?
C5 N1 1.357(2) . ?
C5 C6 1.366(3) . ?
C6 C7 1.402(3) . ?
C7 C8 1.420(2) . ?
C7 C14 1.426(3) . ?
C8 N2 1.382(2) . ?
C8 C9 1.380(3) . ?
C9 N1 1.358(2) . ?
C10 C11 1.523(3) . ?
C11 C12 1.531(3) . ?
C12 C13 1.523(2) . ?
C13 N2 1.474(2) . ?
C14 C19 1.400(3) . ?
C14 C15 1.416(3) . ?
C15 N2 1.404(2) . ?
C15 C16 1.405(3) . ?
C16 C17 1.420(3) . ?
C16 C20 1.518(3) . ?
C17 N3 1.389(2) . ?
C17 C18 1.439(3) . ?
C18 C19 1.370(3) . ?
C18 C25 1.519(3) . ?
C20 C21 1.526(3) . ?
C21 C22 1.506(3) . ?
C22 N3 1.454(3) . ?
C23 N3 1.467(3) . ?
C23 C24 1.516(3) . ?
C24 C25 1.514(3) . ?
 
loop_
 _geom_angle_atom_site_label_1
 _geom_angle_atom_site_label_2
 _geom_angle_atom_site_label_3
 _geom_angle
 _geom_angle_site_symmetry_1
 _geom_angle_site_symmetry_3
 _geom_angle_publ_flag
C3 C2 C1 113.22(19) . . ?
C2 C3 C4 115.46(17) . . ?
N1 C4 C3 112.01(15) . . ?
N1 C5 C6 121.44(17) . . ?
C5 C6 C7 118.54(17) . . ?
C6 C7 C8 118.49(16) . . ?
C6 C7 C14 135.31(17) . . ?
C8 C7 C14 106.20(16) . . ?
N2 C8 C9 128.95(17) . . ?
N2 C8 C7 109.88(16) . . ?
C9 C8 C7 121.17(17) . . ?
N1 C9 C8 117.63(17) . . ?
C10 C11 C12 111.35(17) . . ?
C13 C12 C11 109.70(15) . . ?
N2 C13 C12 114.90(14) . . ?
C19 C14 C15 120.29(17) . . ?
C19 C14 C7 132.10(17) . . ?
C15 C14 C7 107.61(16) . . ?
N2 C15 C16 129.86(17) . . ?
N2 C15 C14 108.51(16) . . ?
C16 C15 C14 121.61(17) . . ?
C15 C16 C17 116.68(17) . . ?
C15 C16 C20 122.86(17) . . ?
C17 C16 C20 120.44(17) . . ?
N3 C17 C16 120.49(17) . . ?
N3 C17 C18 117.94(17) . . ?
C16 C17 C18 121.51(17) . . ?
C19 C18 C17 119.62(17) . . ?
C19 C18 C25 118.65(17) . . ?
C17 C18 C25 121.72(17) . . ?
C18 C19 C14 120.20(17) . . ?
C16 C20 C21 111.24(17) . . ?
C22 C21 C20 110.04(17) . . ?
N3 C22 C21 110.82(17) . . ?
N3 C23 C24 111.22(17) . . ?
C25 C24 C23 109.20(17) . . ?
C24 C25 C18 112.47(17) . . ?
C5 N1 C9 122.72(16) . . ?
C5 N1 C4 119.28(16) . . ?
C9 N1 C4 117.95(16) . . ?
C8 N2 C15 107.77(15) . . ?
C8 N2 C13 121.10(15) . . ?
C15 N2 C13 129.88(15) . . ?
C17 N3 C22 119.86(17) . . ?
C17 N3 C23 120.14(17) . . ?
C22 N3 C23 115.04(16) . . ?
 
_refine_diff_density_max    0.762
_refine_diff_density_min   -0.312
_refine_diff_density_rms    0.065

_shelx_res_file
;
TITL shelxt_a.res in P2(1)/c
    shelx.res
    created by SHELXL-2018/3 at 19:16:13 on 13-Mar-2025
CELL  0.71073   9.2397  16.1343  15.0485   90.000   93.457   90.000
ZERR     4.00   0.0002   0.0004   0.0004    0.000    0.002    0.000
LATT   1
SYMM  - X, 1/2 + Y, 1/2 - Z
SFAC  C    H    N    BR
UNIT  100 136 12 4
MERG   2
FMAP   2
PLAN   20
ACTA
BOND
LIST   4
L.S.   100
TEMP  -173.00
WGHT    0.047900    1.022900
FVAR       1.14492
C1    1    0.263314    0.409894    0.032824    11.00000    0.03930    0.04162 =
         0.02929   -0.00895   -0.00521   -0.00760
AFIX  33
H1A   2    0.248888    0.350172    0.024363    11.00000   -1.50000
H1B   2    0.170282    0.436224    0.043275    11.00000   -1.50000
H1C   2    0.302593    0.433720   -0.020575    11.00000   -1.50000
AFIX   0
C2    1    0.369339    0.424769    0.112772    11.00000    0.04730    0.03321 =
         0.02918   -0.00410   -0.01019   -0.00715
AFIX  23
H2A   2    0.329952    0.399339    0.166103    11.00000   -1.20000
H2B   2    0.462177    0.396836    0.102294    11.00000   -1.20000
AFIX   0
C3    1    0.398367    0.515753    0.131021    11.00000    0.02683    0.03200 =
         0.02089    0.00264    0.00037   -0.00312
AFIX  23
H3A   2    0.305414    0.542927    0.142865    11.00000   -1.20000
H3B   2    0.433921    0.541197    0.076580    11.00000   -1.20000
AFIX   0
C4    1    0.507116    0.534167    0.208420    11.00000    0.02251    0.02443 =
         0.01898    0.00051    0.00220   -0.00393
AFIX  23
H4A   2    0.602707    0.511017    0.195236    11.00000   -1.20000
H4B   2    0.517997    0.594934    0.215051    11.00000   -1.20000
AFIX   0
C5    1    0.508184    0.421788    0.318139    11.00000    0.01820    0.02123 =
         0.01960   -0.00525   -0.00215    0.00166
AFIX  43
H5    2    0.571906    0.392761    0.281878    11.00000   -1.20000
AFIX   0
C6    1    0.465468    0.385298    0.394206    11.00000    0.01901    0.01824 =
         0.01967   -0.00229   -0.00282    0.00064
AFIX  43
H6    2    0.498081    0.331297    0.410703    11.00000   -1.20000
AFIX   0
C7    1    0.372480    0.429288    0.447359    11.00000    0.01665    0.01687 =
         0.01713   -0.00142   -0.00395   -0.00353
C8    1    0.325052    0.509269    0.418966    11.00000    0.01606    0.01630 =
         0.01874   -0.00543   -0.00304   -0.00120
C9    1    0.369718    0.543644    0.341256    11.00000    0.01879    0.01734 =
         0.02006   -0.00159   -0.00356   -0.00175
AFIX  43
H9    2    0.337372    0.596947    0.321995    11.00000   -1.20000
AFIX   0
C10   1    0.179452    0.853275    0.480045    11.00000    0.04423    0.02248 =
         0.03601   -0.00162   -0.00230    0.00123
AFIX  33
H10A  2    0.110402    0.897436    0.463056    11.00000   -1.50000
H10B  2    0.203586    0.855774    0.544303    11.00000   -1.50000
H10C  2    0.267845    0.860558    0.448031    11.00000   -1.50000
AFIX   0
C11   1    0.111886    0.769450    0.456340    11.00000    0.03221    0.02112 =
         0.02883   -0.00127   -0.00313    0.00586
AFIX  23
H11A  2    0.086026    0.767400    0.391570    11.00000   -1.20000
H11B  2    0.021710    0.762612    0.487927    11.00000   -1.20000
AFIX   0
C12   1    0.216105    0.698348    0.481734    11.00000    0.02203    0.01798 =
         0.02167   -0.00241   -0.00353    0.00088
AFIX  23
H12A  2    0.306177    0.704576    0.449912    11.00000   -1.20000
H12B  2    0.242099    0.699961    0.546502    11.00000   -1.20000
AFIX   0
C13   1    0.144414    0.615765    0.457217    11.00000    0.01970    0.02013 =
         0.02066   -0.00275   -0.00292    0.00250
AFIX  23
H13A  2    0.053187    0.611420    0.488193    11.00000   -1.20000
H13B  2    0.118499    0.615508    0.392416    11.00000   -1.20000
AFIX   0
C14   1    0.307995    0.414165    0.529531    11.00000    0.01899    0.01856 =
         0.01704   -0.00388   -0.00214   -0.00315
C15   1    0.224638    0.484827    0.548992    11.00000    0.01701    0.01707 =
         0.01867   -0.00324   -0.00374   -0.00434
C16   1    0.152539    0.490972    0.628274    11.00000    0.01681    0.02329 =
         0.01856   -0.00490   -0.00126   -0.00395
C17   1    0.161818    0.421251    0.685970    11.00000    0.01677    0.02770 =
         0.01692   -0.00399   -0.00079   -0.00836
C18   1    0.242730    0.348456    0.664576    11.00000    0.02088    0.02135 =
         0.01982   -0.00019   -0.00277   -0.00670
C19   1    0.316051    0.346731    0.588137    11.00000    0.02075    0.01860 =
         0.01990   -0.00178   -0.00214   -0.00276
AFIX  43
H19   2    0.372534    0.299623    0.574867    11.00000   -1.20000
AFIX   0
C20   1    0.070540    0.568083    0.653850    11.00000    0.02203    0.02728 =
         0.02640   -0.00585    0.00242   -0.00036
AFIX  23
H20A  2   -0.026630    0.568195    0.622300    11.00000   -1.20000
H20B  2    0.123228    0.617930    0.635087    11.00000   -1.20000
AFIX   0
C21   1    0.054001    0.571604    0.754040    11.00000    0.02909    0.03372 =
         0.02791   -0.01131    0.00485    0.00087
AFIX  23
H21A  2    0.148890    0.584276    0.785146    11.00000   -1.20000
H21B  2   -0.014665    0.616272    0.767726    11.00000   -1.20000
AFIX   0
C22   1   -0.001296    0.489856    0.786348    11.00000    0.02597    0.04157 =
         0.02339   -0.00555    0.00487   -0.00182
AFIX  23
H22A  2   -0.011918    0.492753    0.851345    11.00000   -1.20000
H22B  2   -0.097968    0.478422    0.756935    11.00000   -1.20000
AFIX   0
C23   1    0.076127    0.345837    0.816059    11.00000    0.02831    0.03856 =
         0.02207    0.00486    0.00324   -0.00925
AFIX  23
H23A  2   -0.006494    0.314895    0.787244    11.00000   -1.20000
H23B  2    0.052119    0.359128    0.877688    11.00000   -1.20000
AFIX   0
C24   1    0.210832    0.292050    0.818432    11.00000    0.03179    0.03089 =
         0.02403    0.00400    0.00136   -0.00616
AFIX  23
H24A  2    0.292816    0.321566    0.849784    11.00000   -1.20000
H24B  2    0.193466    0.240054    0.851059    11.00000   -1.20000
AFIX   0
C25   1    0.247663    0.272319    0.724033    11.00000    0.02957    0.02631 =
         0.02422    0.00350    0.00071   -0.00580
AFIX  23
H25A  2    0.178275    0.230597    0.698693    11.00000   -1.20000
H25B  2    0.345966    0.247795    0.725054    11.00000   -1.20000
AFIX   0
N1    3    0.461583    0.498558    0.293273    11.00000    0.01778    0.02179 =
         0.01519   -0.00037   -0.00174   -0.00369
N2    3    0.233808    0.542105    0.479335    11.00000    0.02006    0.01681 =
         0.01828   -0.00204    0.00031   -0.00021
N3    3    0.097614    0.423028    0.767032    11.00000    0.02342    0.03116 =
         0.01979   -0.00308    0.00523   -0.00500
BR1   4    0.683711    0.239862    0.260925    11.00000    0.02820    0.02202 =
         0.03116   -0.00842   -0.00053    0.00292
HKLF    4


REM  shelxt_a.res in P2(1)/c
REM wR2 = 0.0871, GooF = S = 1.016, Restrained GooF = 1.016 for all data
REM R1 = 0.0341 for 4425 Fo > 4sig(Fo) and 0.0462 for all 5329 data
REM 262 parameters refined using 0 restraints

END

WGHT      0.0462      1.0468

REM Highest difference peak  0.762,  deepest hole -0.312,  1-sigma level  0.065
Q1    1   0.6185  0.2345  0.2980  11.00000  0.05    0.76
Q2    1   0.6369  0.2512  0.2132  11.00000  0.05    0.63
Q3    1   0.4671  0.4682  0.1270  11.00000  0.05    0.61
Q4    1   0.2921  0.4631  0.1174  11.00000  0.05    0.42
Q5    1   0.3522  0.4169  0.4936  11.00000  0.05    0.38
Q6    1   0.6968  0.2933  0.2418  11.00000  0.05    0.38
Q7    1   0.0097  0.7464  0.4623  11.00000  0.05    0.38
Q8    1   0.1985  0.3763  0.6731  11.00000  0.05    0.36
Q9    1   0.3550  0.4689  0.4296  11.00000  0.05    0.36
Q10   1   0.4071  0.3963  0.4195  11.00000  0.05    0.35
Q11   1   0.1070  0.5245  0.6420  11.00000  0.05    0.35
Q12   1   0.2121  0.5157  0.5182  11.00000  0.05    0.35
Q13   1   0.2451  0.3090  0.6895  11.00000  0.05    0.35
Q14   1   0.2470  0.3449  0.6149  11.00000  0.05    0.33
Q15   1   0.4809  0.5151  0.2540  11.00000  0.05    0.32
Q16   1   0.1595  0.4640  0.6624  11.00000  0.05    0.32
Q17   1   0.2720  0.4468  0.5418  11.00000  0.05    0.31
Q18   1   0.2760  0.5261  0.4460  11.00000  0.05    0.31
Q19   1   0.2197  0.4921  0.6006  11.00000  0.05    0.31
Q20   1   0.3205  0.3859  0.5579  11.00000  0.05    0.30
;
_shelx_res_checksum   44004

_shelx_hkl_file
;
   0   0   2 25140.5 536.028   3
   0   0  -2 25320.8 536.000   3
   0   0  -3 2.50890 6.41808   3
   0   0  -4 40292.8 857.150   3
   0   0  -5-3.25004 10.1461   3
   0   0  -6 3237.92 77.6206   3
   0   0  -7-4.54116 14.7050   3
   0   0  -8 2997.60 76.6071   3
   0   0  -9-5.89445 20.0285   3
   0   0   9-13.5587 16.8267   1
   0   0  10 4253.43 105.194   1
   0   0 -10 4303.98 107.080   3
   0   0  10 4277.33 107.247   3
   0   0 -11-5.19245 26.1699   3
   0   0  11 14.1026 25.2096   3
   0   0  11-15.5979 22.5891   1
   0   0  12 96.7959 26.5334   1
   0   0 -12 148.151 29.7822   3
   0   0  12 97.7546 31.1880   4
   0   0  12 124.805 28.5929   3
   0   0  13 11.6077 26.3149   1
   0   0 -13 36.7672 31.6978   3
   0   0  13 22.0816 33.5531   4
   0   0 -14 3205.54 93.6302   3
   0   0  14 3243.55 91.1571   1
   0   0  14 3399.94 98.2587   4
   0   0  15 35.5393 32.6022   1
   0   0  16-2.82174 35.3432   1
   0   0  17 2.94398 37.4755   1
   0   0  18 154.968 42.2352   1
   0   0  19 27.0819 43.3590   1
   0  -1  -2 265.476 9.43775   3
   0  -1   2 243.273 7.97496   1
   0   1   2 275.223 10.5166   4
   0  -1  -3 80.1759 8.95886   3
   0  -1   3 82.4417 6.69120   1
   0   1  -3 68.9794 8.24749   3
   0  -1  -4 17437.6 372.232   3
   0  -1   4 17241.7 370.724   1
   0   1  -4 17331.3 372.180   3
   0  -1   5 296.408 14.0770   1
   0  -1  -5 303.801 15.1344   3
   0   1  -5 288.688 15.7743   3
   0  -1   6 176.650 12.8198   1
   0   1  -6 166.823 15.5158   3
   0  -1  -6 175.005 15.6775   3
   0  -1   7 334.103 18.1772   1
   0   1  -7 342.473 20.9796   3
   0  -1  -7 377.055 21.3676   3
   0  -1   8 7259.96 162.576   1
   0   1  -8 7147.60 164.489   3
   0  -1  -8 7188.20 164.755   3
   0   1   9 4292.55 103.828   3
   0  -1  -9 4335.22 104.009   3
   0   1  -9 4076.09 103.766   3
   0  -1   9 4264.39 101.871   1
   0   1 -10 166.583 25.1012   3
   0  -1  10 189.594 22.0458   1
   0  -1 -10 205.829 25.3223   3
   0   1  10 174.374 23.3650   3
   0   1  11 695.951 34.6516   3
   0   1 -11 651.052 35.4492   3
   0  -1 -11 650.902 34.9989   3
   0  -1  11 621.510 31.6365   1
   0   1  11 614.453 34.6368   1
   0   1  12 3092.16 84.7754   3
   0  -1  12 3050.43 82.3596   1
   0   1  12 3131.37 84.7437   1
   0   1 -12 3060.26 85.7230   3
   0  -1 -12 2980.47 84.5717   3
   0  -1 -13 136.284 30.2717   3
   0   1  13 86.7882 30.5703   3
   0   1  13 56.1953 34.7248   4
   0  -1  13 94.8606 28.3022   1
   0   1  13 42.7021 29.5599   1
   0   1 -13 64.9095 29.7353   3
   0   1 -14 407.383 39.3223   3
   0   1  14 356.738 36.4772   1
   0  -1  14 372.400 34.6914   1
   0   1  14 342.268 43.5662   4
   0  -1 -14 354.813 38.7070   3
   0   1  14 406.395 38.8126   3
   0  -1  14 411.130 44.9432   4
   0  -1  15 8.73800 31.3792   1
   0   1  15-12.6285 33.6660   1
   0   1  16 1602.24 64.4071   1
   0  -1  16 1690.18 61.8978   1
   0   1  17 118.224 40.7283   1
   0  -1  17 134.635 38.6562   1
   0  -1  18 1215.95 59.9023   1
   0   1  18 1348.85 62.9736   1
   0   1  19 73.9300 45.1701   1
   0  -1  19 68.6765 43.1089   1
   0   2   0 8224.30 175.953   2
   0   2   1 6776.31 146.265   4
   0   2   2 9455.87 196.853   4
   0  -2  -2 8745.95 196.586   4
   0  -2   3 3041.61 65.1839   1
   0   2   3 3034.02 68.4366   4
   0  -2  -3 2970.59 67.4216   3
   0  -2  -4 21969.1 459.177   3
   0  -2   4 21563.7 456.832   1
   0   2  -4 21304.4 459.309   3
   0   2   4 21735.1 460.555   4
   0   2  -4 20869.8 456.673   1
   0  -2  -5 147.087 13.1079   3
   0   2  -5 143.933 13.4375   3
   0   2   5 117.583 15.0956   4
   0  -2   5 139.481 10.7168   1
   0   2   6 9103.49 203.870   4
   0   2  -6 9101.62 201.876   3
   0  -2   6 9176.45 199.258   1
   0  -2  -6 9012.09 201.602   3
   0   2   7 1466.45 45.9549   4
   0  -2  -7 1494.51 42.9061   3
   0   2  -7 1427.38 42.5373   3
   0  -2   7 1406.67 39.3864   1
   0  -2  -8 4952.94 116.149   3
   0   2   8 4572.27 118.133   4
   0  -2   8 4824.72 112.931   1
   0   2  -8 5161.44 116.445   3
   0   2   8 4881.22 115.348   3
   0   2  -9 57.1495 20.2890   3
   0   2   9 71.2981 19.1124   3
   0  -2  -9 48.6145 20.5097   3
   0  -2   9 78.5233 17.3785   1
   0  -2 -10 2740.70 74.1131   3
   0   2  10 2794.72 74.4112   3
   0  -2  10 2716.69 71.1573   1
   0   2 -10 2694.06 74.8881   3
   0   2  11 46.4198 22.0851   3
   0   2 -11 58.4343 26.4907   3
   0  -2 -11 25.9982 24.1687   3
   0  -2  11 39.4396 21.0098   1
   0  -2  12 4770.31 117.797   1
   0  -2 -12 4916.88 122.412   3
   0   2 -12 4941.61 121.722   3
   0   2  12 4683.09 121.794   3
   0  -2  13 189.350 28.4704   1
   0   2  13 95.5629 28.0363   3
   0   2 -13 162.530 31.1777   3
   0   2  13 136.084 32.2696   1
   0  -2 -13 140.044 29.9794   3
   0   2  14 1810.56 63.8426   3
   0  -2 -14 1841.45 63.7793   3
   0   2  14 1703.67 69.5308   4
   0   2 -14 1708.74 63.4092   3
   0   2  14 1703.91 61.9883   1
   0  -2  14 1701.01 57.9579   1
   0   2  15 123.881 37.4941   3
   0   2  15 130.844 37.0509   1
   0  -2  15 150.212 32.3086   1
   0  -2  16 292.373 37.5706   1
   0   2  16 314.290 43.6757   3
   0   2  16 254.818 41.6388   1
   0  -2  17 53.1304 36.3609   1
   0   2  17 42.3597 40.8664   1
   0  -2  18-38.9478 39.3044   1
   0   2  18-25.4117 43.1152   1
   0  -2  19-7.20486 39.7758   1
   0   2  19-19.5668 48.3497   1
   0   3   0 2.35703 6.14354   2
   0   3   0 4.42380 5.48450   4
   0   3   1 2248.65 52.3713   4
   0   3  -1 2320.43 53.1914   2
   0   3   2 486.967 16.8113   4
   0   3   3 90.8196 12.4329   4
   0   3  -3 113.385 7.28765   1
   0   3  -4 100.569 8.30997   1
   0   3   4 105.434 13.0219   4
   0  -3   4 97.7475 7.89986   1
   0  -3   5 2373.32 54.2073   1
   0   3  -5 2266.90 53.7699   1
   0  -3  -5 2319.43 57.9150   3
   0   3   5 2251.56 59.3452   4
   0   3   6 1673.41 49.1513   4
   0   3  -6 1653.60 46.6814   3
   0  -3  -6 1703.41 46.9568   3
   0  -3   6 1764.27 43.1804   1
   0   3   7-4.21278 17.1781   4
   0   3   7 16.0742 14.7646   3
   0   3  -7-9.22902 17.3088   3
   0  -3   7 17.5825 11.6775   1
   0  -3  -7-1.40813 16.4376   3
   0   3   8 90.3329 21.4910   4
   0   3  -8 120.139 19.3958   3
   0  -3  -8 118.158 19.8022   3
   0  -3   8 96.5847 14.9997   1
   0   3   8 92.0262 16.9283   3
   0  -3   9 603.276 24.8655   1
   0   3   9 568.338 27.4889   3
   0   3  -9 578.369 30.2449   3
   0   3   9 480.811 32.2252   4
   0  -3  -9 538.366 29.5955   3
   0   3  10 1612.37 52.7102   3
   0   3 -10 1698.45 54.3507   3
   0  -3 -10 1699.38 53.9769   3
   0   3  10 1711.81 56.6700   4
   0  -3  10 1726.17 48.9715   1
   0   3 -11 81.4692 25.6841   3
   0   3  11 62.4371 24.0535   3
   0  -3  11 19.2956 19.7491   1
   0  -3 -11-10.6241 26.4917   3
   0   3 -12 75.1124 27.8208   3
   0   3  12 57.0242 28.8507   3
   0  -3 -12 99.2067 29.2317   3
   0  -3  12 83.0147 22.7394   1
   0  -3  13 0.96353 24.6259   1
   0   3  13 16.3565 29.5088   3
   0  -3 -13 27.4137 30.6194   3
   0   3 -13-1.24811 31.4993   3
   0  -3  14 2138.94 65.1025   1
   0   3 -14 2064.34 70.9210   3
   0   3  14 2081.76 70.4631   3
   0   3  14 2176.39 73.1591   1
   0  -3 -14 2147.81 71.6516   3
   0  -3  15-8.93609 29.1423   1
   0   3  15-14.5950 34.8269   3
   0   3  15 26.1147 35.1778   1
   0   3  16 917.000 52.4812   3
   0   3  16 853.133 54.5699   1
   0  -3  16 869.755 44.9116   1
   0   3  17 77.0675 41.7820   1
   0  -3  17 58.4150 34.8152   1
   0   3  17 88.6180 43.8090   3
   0   3  18 1052.21 61.8940   1
   0  -3  18 918.634 51.6636   1
   0  -3  19 199.169 41.2148   1
   0   3  19 231.953 50.6990   1
   0  -4   0 26213.3 571.981   2
   0   4   0 26886.5 571.845   4
   0   4   0 27519.3 572.118   2
   0   4   1 6600.97 149.150   4
   0   4  -1 6890.37 150.134   2
   0  -4  -1 6955.49 148.047   2
   0   4  -2 35488.2 765.593   2
   0   4   2 36239.0 764.602   4
   0   4  -3 281.390 10.9790   1
   0   4   3 209.125 14.3587   4
   0   4  -4 15455.4 329.674   1
   0   4   4 15306.0 334.579   4
   0   4   5 28.4398 15.5236   4
   0  -4   5 15.7232 8.59302   1
   0   4  -5 10.9046 8.35007   1
   0   4   6 10328.7 236.308   3
   0   4  -6 10739.4 231.963   1
   0  -4   6 10815.6 232.495   1
   0   4   6 10922.5 238.768   4
   0   4   7 807.123 33.8876   4
   0   4  -7 792.007 31.2368   3
   0   4   7 811.885 31.0575   3
   0  -4   7 852.893 26.0611   1
   0  -4  -7 855.626 32.2142   3
   0   4   8 4919.51 118.163   3
   0  -4   8 4907.17 113.349   1
   0   4  -8 4938.11 118.686   3
   0  -4  -8 5069.55 119.221   3
   0   4   8 5059.57 121.669   4
   0  -4   9 1.77341 14.7804   1
   0   4   9 31.3656 18.5173   3
   0   4  -9 14.6572 22.0398   3
   0   4   9-14.0265 23.8397   4
   0  -4  -9 16.3545 21.3099   3
   0   4 -10 2723.73 75.5488   3
   0   4  10 2691.92 74.9791   3
   0  -4  10 2786.06 69.6771   1
   0  -4 -10 2733.80 75.1234   3
   0   4  10 2708.47 78.4778   4
   0   4 -11 731.729 38.0177   3
   0   4  11 656.203 35.9183   3
   0   4  11 756.769 42.7236   4
   0  -4 -11 763.150 38.0357   3
   0  -4  11 717.538 30.5753   1
   0   4  12 60.4414 34.1442   4
   0   4 -12 137.134 31.2512   3
   0   4  12 76.4991 27.9192   3
   0  -4 -12 101.475 28.4072   3
   0  -4  12 86.2794 22.3246   1
   0   4 -13 330.812 35.6378   3
   0   4  13 368.733 35.6467   3
   0  -4  13 385.390 28.8666   1
   0  -4 -13 337.131 36.4788   3
   0   4  13 275.874 41.9026   4
   0  -4  14 217.490 29.0750   1
   0   4 -14 282.626 37.9198   3
   0   4  14 246.258 36.3170   3
   0  -4 -14 248.134 36.4071   3
   0  -4  15 424.785 33.8412   1
   0   4  15 341.885 43.3454   1
   0   4  15 404.107 42.2062   3
   0   4  16 432.990 48.0427   1
   0  -4  16 397.680 35.2904   1
   0   4  16 430.304 45.2671   3
   0   4  17 8.93405 44.7161   1
   0  -4  17 16.1527 33.7374   1
   0   4  17-33.2073 41.5932   3
   0   4  18 78.4721 47.2880   1
   0  -4  18 122.245 37.0533   1
   0   4  18 68.8408 47.0990   3
   0   4  19 30.9184 51.7446   1
   0   5   0 3.22926 9.46370   2
   0   5   0 0.33071 8.14307   4
   0  -5   0 7.42372 9.98735   2
   0  -5   0-4.94358 8.46760   4
   0  -5  -1 12.1881 9.07019   4
   0   5  -1 17.2097 11.0673   2
   0  -5   1 8.69186 8.09738   4
   0   5   1 11.4699 8.89765   4
   0  -5  -1 4.22569 8.65929   2
   0   5   2 297.069 15.0196   4
   0   5  -2 211.082 15.5670   2
   0   5   3 4923.21 111.064   4
   0   5  -3 4740.37 112.450   2
   0   5   4 2072.92 53.8845   4
   0   5  -4 2077.81 48.8719   1
   0   5  -5 1364.47 33.3258   1
   0   5   5 1296.68 39.6815   4
   0   5   6 1172.84 36.3671   3
   0   5  -6 1139.78 30.8370   1
   0   5   6 1158.10 38.5620   4
   0   5   7 37.4290 16.6908   3
   0  -5   7 43.4743 11.8790   1
   0   5  -7 44.5861 11.5671   1
   0   5   7 33.1301 19.5608   4
   0   5   8 2488.94 68.6382   4
   0  -5   8 2467.15 59.8688   1
   0   5   8 2402.29 65.6917   3
   0   5  -8 2307.93 66.8676   3
   0   5   9 120.189 26.8931   4
   0   5   9 203.538 23.4896   3
   0   5  -9 162.142 24.6412   3
   0  -5   9 174.979 16.5689   1
   0   5  10 756.542 38.9895   4
   0   5 -10 706.006 37.0611   3
   0  -5  10 711.978 28.0786   1
   0   5  10 741.699 35.2544   3
   0  -5 -10 713.572 36.7900   3
   0   5 -11 8.99229 27.0178   3
   0  -5 -11 14.5063 27.6081   3
   0   5  11 57.6386 24.6984   3
   0   5  11 22.2103 30.4180   4
   0  -5  11 19.5626 17.9231   1
   0   5 -12 3474.75 95.3430   3
   0   5  12 3429.81 94.4582   3
   0  -5  12 3449.18 87.1546   1
   0   5  12 3508.86 99.1204   4
   0  -5 -12 3556.21 96.0595   3
   0  -5  13 77.9906 23.7867   1
   0   5  13 105.163 32.1873   3
   0   5 -13 158.532 34.4310   3
   0   5  13 114.302 36.3745   4
   0  -5 -13 99.8087 34.6867   3
   0  -5  14 1466.23 49.2378   1
   0   5  14 1429.49 58.3674   3
   0  -5 -14 1418.06 60.0676   3
   0  -5  15 212.206 29.9072   1
   0   5  15 191.242 38.5696   3
   0   5  16 558.461 46.0555   3
   0   5  16 497.067 51.5533   1
   0  -5  16 574.458 37.4870   1
   0   5  17 325.890 44.7847   3
   0   5  17 315.828 50.0404   1
   0  -5  17 210.106 34.2711   1
   0   5  18 314.142 50.9794   3
   0   5  18 414.113 53.9567   1
   0  -5  18 370.418 38.4254   1
   0   5  19 35.2235 50.6665   3
   0   5  19-10.1412 52.8679   1
   0  -6   0 23311.0 496.823   2
   0   6   0 22860.0 496.918   2
   0   6   0 23028.5 496.373   4
   0  -6   0 23631.5 497.061   4
   0  -6   1 11545.5 249.625   4
   0   6   1 11271.2 250.114   4
   0   6  -1 11625.4 251.444   2
   0  -6  -1 11715.2 249.413   2
   0  -6  -1 11401.4 250.769   4
   0  -6  -2 13318.9 286.977   4
   0   6   2 13160.6 286.513   4
   0   6  -2 13033.9 287.931   2
   0  -6  -3 2791.71 68.8632   4
   0   6  -3 2778.40 70.5348   2
   0   6   3 2740.91 68.4702   4
   0   6  -4 21572.5 470.740   2
   0   6  -4 22050.1 463.104   1
   0   6   4 22241.4 468.499   4
   0   6  -5 1853.51 44.2264   1
   0   6   5 1725.99 50.7173   4
   0   6   5 1748.91 50.3473   3
   0   6   6 7065.67 165.109   4
   0   6   6 7434.20 164.672   3
   0   6  -6 7117.97 157.582   1
   0   6   7 404.142 27.2046   4
   0   6   7 442.556 26.2559   3
   0   6  -7 437.822 17.8734   1
   0   6   8 5931.02 141.706   3
   0   6   8 6090.36 144.032   4
   0   6  -9 869.686 39.5900   3
   0   6   9 987.198 41.3927   4
   0   6   9 955.016 38.8879   3
   0  -6  10 6588.86 147.768   1
   0   6  10 6549.16 155.377   3
   0   6  10 6506.26 158.719   4
   0   6 -10 6368.51 156.435   3
   0   6 -11 198.683 31.6131   3
   0   6  11 195.729 29.2825   3
   0   6  11 242.840 33.9328   4
   0  -6  11 210.571 20.6603   1
   0   6 -12 1286.59 53.2628   3
   0   6  12 1224.06 54.7516   4
   0  -6  12 1306.59 42.1043   1
   0   6  12 1369.87 52.2411   3
   0   6  13 255.449 34.0797   3
   0   6 -13 279.399 38.0490   3
   0  -6  13 206.694 24.3605   1
   0   6  13 229.600 41.2152   4
   0   6  14 3896.96 107.019   3
   0  -6  14 3833.43 96.6925   1
   0   6  15 287.160 39.7758   3
   0  -6  15 267.966 29.2737   1
   0  -6  16 267.090 31.7487   1
   0   6  16 179.898 42.1596   3
   0   6  17 125.131 47.2721   1
   0  -6  17 102.870 31.5676   1
   0   6  17 111.652 42.9167   3
   0   6  18 18.1517 52.1348   1
   0   6  18 19.2764 45.3627   3
   0  -7   0 5.32912 12.5879   2
   0   7   0 8.89890 12.7201   2
   0  -7   0 1.01055 11.5509   4
   0   7   0 10.9577 11.3007   4
   0  -7  -1 40.8190 12.4642   4
   0  -7   1 47.5887 11.4873   4
   0   7   1 24.3678 12.1511   4
   0   7  -1 50.0306 13.9919   2
   0  -7  -1 42.2710 12.3176   2
   0  -7  -2 59.6211 13.8722   4
   0  -7  -2 72.9722 12.4828   2
   0  -7   2 76.8342 12.1626   4
   0   7   2 51.6103 13.7715   4
   0   7  -2 55.0798 16.2751   2
   0   7  -3 504.865 25.9279   2
   0   7   3 525.195 23.7009   4
   0  -7  -3 557.648 23.9843   4
   0  -7  -4-3.16962 17.0199   4
   0   7  -4 29.2019 20.0589   2
   0   7   4 8.63446 16.0508   4
   0   7   5 1534.70 47.6474   4
   0   7  -5 1527.01 50.4562   2
   0  -7  -5 1572.95 48.3887   4
   0   7  -5 1593.88 40.0655   1
   0   7  -6 194.901 13.5380   1
   0  -7  -6 157.434 21.6123   4
   0   7   6 207.963 21.6217   3
   0   7   6 225.381 22.3086   4
   0   7   7 3017.98 80.3466   4
   0   7   7 3030.99 79.5680   3
   0   7  -7 3025.80 71.0489   1
   0   7   8 820.013 36.1033   3
   0   7   8 843.842 38.6571   4
   0   7  -8 820.900 26.6684   1
   0   7   9 1447.67 49.7197   3
   0   7   9 1507.65 52.7915   4
   0   7  10 648.593 34.9325   3
   0   7 -10 638.316 37.8057   3
   0   7  10 692.246 40.9471   4
   0   7  11 606.234 36.3184   3
   0   7 -11 640.569 40.1315   3
   0   7  11 639.608 43.2449   4
   0   7  12 940.922 45.2833   3
   0   7  12 900.513 48.8184   4
   0   7 -12 924.894 46.4978   3
   0   7  13 510.375 40.5906   3
   0   7  14 3034.50 91.2181   3
   0   7  15 589.875 45.4828   3
   0   7  16 707.679 51.6710   3
   0   7  17 231.654 48.0847   3
   0   7  17 320.199 52.3706   1
   0   7  18 1133.15 70.5604   1
   0   7  18 1062.24 63.4569   3
   0  -8   0 10315.1 229.720   4
   0  -8   0 10570.2 229.786   2
   0   8  -1 304.196 20.2746   2
   0  -8   1 315.956 17.2588   4
   0   8   1 307.284 18.2993   4
   0  -8  -1 287.751 18.2904   4
   0  -8  -1 286.064 18.1237   2
   0   8  -2 5925.35 138.020   2
   0  -8  -2 6027.09 133.823   2
   0  -8   2 5963.77 134.777   4
   0   8   2 5848.59 136.211   4
   0  -8  -2 6025.48 137.142   4
   0   8   3 10689.4 236.630   4
   0  -8  -3 10585.3 237.387   4
   0   8  -3 10719.2 239.312   2
   0   8   4 3515.62 86.5158   4
   0  -8  -4 3572.79 87.7008   4
   0   8  -4 3329.14 88.9388   2
   0   8   5 3786.29 95.6381   4
   0   8  -5 3888.41 88.9152   1
   0   8  -5 3758.73 99.0661   2
   0  -8  -5 3971.44 97.7672   4
   0   8   6 9871.92 225.825   4
   0  -8  -6 10038.3 227.704   4
   0   8  -6 9907.36 217.522   1
   0   8  -6 9891.57 229.816   2
   0   8   6 10218.7 226.246   3
   0   8  -7 1606.32 58.0463   2
   0   8  -7 1655.93 42.7261   1
   0   8   7 1564.20 51.2495   3
   0   8   7 1657.67 52.7308   4
   0   8   8 2802.23 78.1437   4
   0   8  -8 2751.60 66.4926   1
   0   8   8 2835.00 76.6667   3
   0   8  -9 641.635 24.2208   1
   0   8   9 581.363 37.5378   4
   0   8   9 677.620 35.3761   3
   0   8  10 911.253 45.3889   4
   0   8  10 898.935 42.4268   3
   0   8  11 52.2203 32.1541   4
   0   8  11 98.8541 29.6702   3
   0   8 -11 109.350 31.7434   3
   0   8  12-14.7461 34.4271   4
   0   8 -12 26.5077 33.5319   3
   0   8  12 27.6241 31.2696   3
   0   8  13 186.638 35.1295   3
   0   8  14 74.8040 37.5727   3
   0   8  15 78.4787 37.1571   3
   0   8  16 47.2282 41.8515   3
   0   8  17 121.303 44.4630   3
   0   8  18 51.6801 49.4253   3
   0   8  18 100.938 55.1721   1
   0   8 -18-2.65102 64.9487   2
   0  -9   0 3.26839 14.7991   4
   0  -9   0 8.01806 16.3918   2
   0  -9   1 1.86080 14.1447   4
   0   9   1 4.36819 14.6850   4
   0  -9  -1-8.39645 15.5875   4
   0   9  -1 9.97467 16.8984   2
   0  -9  -1 2.25578 15.9013   2
   0   9   2 190.667 18.6814   4
   0  -9   2 188.279 17.0768   4
   0  -9  -2 231.375 17.5463   2
   0   9  -2 215.127 22.1555   2
   0  -9  -2 213.426 19.8707   4
   0   9   3 348.090 23.2245   4
   0  -9  -3 385.277 19.8038   2
   0  -9  -3 362.584 24.3061   4
   0  -9   3 394.390 21.1548   4
   0   9  -3 355.435 27.5320   2
   0   9   4 808.832 33.9954   4
   0   9  -4 800.527 36.4179   2
   0  -9  -4 834.605 34.7482   4
   0   9  -5 894.385 40.1711   2
   0   9  -5 844.006 27.8575   1
   0  -9  -5 901.910 37.1395   4
   0   9   5 865.937 36.2320   4
   0  -9  -6 290.851 28.1090   4
   0   9  -6 317.783 30.8940   2
   0   9  -6 266.394 17.0991   1
   0   9   6 272.396 27.3882   3
   0   9   6 265.630 26.8278   4
   0  -9  -7 45.5762 27.2739   4
   0   9  -7 49.0024 29.9641   2
   0   9   7 35.8741 25.1014   4
   0   9  -7 21.5850 13.5835   1
   0   9   7 14.8764 22.5495   3
   0   9  -8 1666.75 44.8323   1
   0   9   8 1711.27 58.1119   4
   0   9   8 1810.99 57.3567   3
   0   9  -8 1711.38 62.3416   2
   0   9   9 67.1189 30.0017   4
   0   9  -9 90.6908 35.9050   2
   0   9  -9 80.3058 15.4461   1
   0   9   9 78.1732 27.3214   3
   0   9  10 2282.05 72.8457   4
   0   9  10 2343.44 71.3451   3
   0   9 -10 2196.50 79.4892   2
   0   9  11 222.417 36.4383   4
   0   9  11 298.282 34.9244   3
   0   9 -11 282.835 45.2734   2
   0   9 -11 253.590 36.6044   3
   0   9 -12 38.9107 43.2438   2
   0   9  12 53.3473 33.1540   3
   0   9 -13 1015.73 63.0985   2
   0   9  13 998.021 50.9069   3
   0   9 -14 114.109 52.0716   2
   0   9  14 152.470 37.9682   3
   0   9 -15 598.578 64.5925   2
   0   9  15 584.137 49.7949   3
   0   9  16 69.2089 43.2353   3
   0   9 -16 151.987 63.1012   2
   0   9  17 193.540 48.6053   3
   0   9 -17 204.159 65.8305   2
   0 -10   0 2410.16 62.9030   4
   0 -10   0 2324.64 62.1824   2
   0 -10  -1 10048.8 217.683   2
   0 -10   1 9819.66 218.632   4
   0  10   1 9605.13 218.239   4
   0 -10  -1 9596.11 219.545   4
   0  10  -1 9964.89 220.417   2
   0  10   2 4937.76 115.830   4
   0 -10   2 4886.62 114.695   4
   0  10  -2 4624.87 117.610   2
   0 -10  -2 4975.51 113.485   2
   0 -10  -2 5000.58 117.322   4
   0  10   3 1130.29 40.0721   4
   0 -10  -3 1179.80 41.4234   4
   0 -10  -3 1233.90 36.2516   2
   0  10  -3 1195.84 43.6777   2
   0 -10   3 1112.86 37.2107   4
   0 -10  -4 3414.84 89.0994   4
   0  10   4 3480.95 87.6071   4
   0 -10  -4 3428.85 82.3471   2
   0  10  -4 3440.02 90.9892   2
   0 -10   4 3350.34 84.2746   4
   0  10  -5 2136.67 68.5610   2
   0 -10  -5 2247.48 65.6535   4
   0  10   5 2215.02 63.2535   4
   0  10  -6 1513.41 42.7358   1
   0  10   6 1518.93 51.2605   4
   0 -10  -6 1641.61 55.4092   4
   0  10  -6 1713.90 58.6457   2
   0  10  -7 784.973 27.0638   1
   0 -10  -7 751.200 40.0799   4
   0  10   7 710.624 37.5353   3
   0  10   7 746.678 37.9455   4
   0  10  -7 826.849 45.1803   2
   0  10  -8 2397.13 77.9517   2
   0  10  -8 2306.70 58.4049   1
   0  10   8 2472.22 71.0524   3
   0  10   8 2334.85 72.1562   4
   0  10   9 1433.74 53.8527   4
   0  10  -9 1440.60 62.1495   2
   0  10  -9 1334.40 38.5485   1
   0  10   9 1411.54 53.5955   3
   0  10  10 2233.36 72.4888   3
   0  10 -10 2282.70 80.8621   2
   0  10  10 2411.54 75.5195   4
   0  10  11 527.803 41.2944   3
   0  10 -11 600.980 51.9948   2
   0  10  11 543.620 43.8538   4
   0  10  12 3705.78 101.787   3
   0  10 -12 3338.63 110.758   2
   0  10 -13 113.273 50.1960   2
   0  10  13 29.8993 37.0959   3
   0  10 -14 252.850 55.4578   2
   0  10  14 436.842 45.6959   3
   0  10 -15 130.977 57.7708   2
   0  10  15 32.4940 42.9332   3
   0  10 -16 35.0345 60.9882   2
   0  10  16 57.5540 44.3984   3
   0  10 -17-28.8200 64.2565   2
   0  10  17-72.0161 48.4793   3
   0 -11   0 25.0239 19.0248   4
   0 -11  -1 573.935 27.5686   2
   0 -11  -1 612.489 29.3255   4
   0  11   1 571.485 27.6018   4
   0  11  -1 581.269 29.8660   2
   0 -11   1 568.040 27.6876   4
   0  11  -2 10.3536 22.7544   2
   0  11   2 7.17909 19.5502   4
   0 -11   2 7.56049 18.8739   4
   0 -11  -2 5.73676 18.0651   2
   0 -11  -2 2.71932 21.1621   4
   0 -11  -3 38.3414 18.1412   2
   0  11  -3 25.5263 24.5898   2
   0 -11   3 54.5523 18.8978   4
   0  11   3 37.0557 21.6498   4
   0 -11  -3 55.1601 22.2909   4
   0  11  -4 157.132 27.6613   2
   0 -11  -4 133.500 19.2168   2
   0 -11   4 136.893 20.3621   4
   0  11   4 123.054 22.8672   4
   0 -11  -4 121.978 25.0213   4
   0 -11  -5 878.028 32.8252   2
   0 -11  -5 915.744 41.2321   4
   0  11  -5 899.153 43.9384   2
   0  11   5 912.141 39.4431   4
   0 -11  -6 1274.18 51.4477   4
   0  11  -6 1293.02 54.2367   2
   0  11   6 1357.33 48.8453   4
   0  11  -6 1287.12 38.6703   1
   0  11  -7 1641.50 45.2147   1
   0  11   7 1626.44 56.9283   4
   0  11   7 1624.97 57.5334   3
   0  11  -7 1649.28 64.1077   2
   0 -11  -7 1729.26 61.5387   4
   0  11  -8 48.7099 16.6327   1
   0  11   8 14.6979 30.7876   4
   0  11   8 47.3427 29.6966   3
   0  11  -8 48.4217 37.9936   2
   0  11  -9 329.508 20.1819   1
   0  11   9 369.674 37.8714   4
   0  11  -9 346.551 44.5213   2
   0  11   9 423.321 36.7190   3
   0  11  10 325.658 39.0630   4
   0  11 -10 343.884 48.3038   2
   0  11 -10 317.742 20.2331   1
   0  11  10 367.202 38.0707   3
   0  11  11 383.644 38.9991   3
   0  11 -11 355.728 49.6414   2
   0  11 -12 1497.31 73.9002   2
   0  11  12 1782.03 64.9731   3
   0  11  13 10.8694 39.6855   3
   0  11 -13 19.6934 53.0398   2
   0  11  14 159.634 41.9834   3
   0  11 -14 237.604 57.0256   2
   0  11  15 25.0948 43.1233   3
   0  11 -15-31.5400 57.7344   2
   0  11 -16 531.496 69.2036   2
   0  11  16 512.380 53.5514   3
   0 -12   0 10471.5 235.867   4
   0 -12   1 1512.58 49.3790   4
   0 -12  -1 1492.05 50.4758   4
   0  12  -2 6077.48 144.580   2
   0 -12  -2 6098.87 138.810   2
   0  12   2 5986.62 141.413   4
   0 -12  -2 5957.70 143.489   4
   0 -12   2 5913.60 140.716   4
   0 -12  -3 6121.04 135.079   2
   0 -12   3 5629.65 136.628   4
   0  12   3 5767.16 138.774   4
   0 -12  -3 5733.07 140.955   4
   0  12  -3 5806.99 142.549   2
   0  12  -4 2478.26 76.4333   2
   0 -12  -4 2471.96 65.9380   2
   0 -12  -4 2691.14 75.0185   4
   0 -12   4 2614.91 69.0347   4
   0  12   4 2589.18 71.9881   4
   0 -12  -5 528.645 36.8730   4
   0 -12  -5 514.088 27.0932   2
   0  12  -5 618.440 40.0303   2
   0  12   5 545.306 34.8598   4
   0 -12   5 521.237 30.0762   4
   0 -12  -6 3584.18 98.4490   4
   0  12  -6 3565.23 102.086   2
   0  12  -6 3615.12 86.0745   1
   0  12   6 3613.97 95.4500   4
   0 -12  -6 3456.67 87.2756   2
   0 -12  -7 2972.96 88.9555   4
   0  12   7 2977.97 87.1336   3
   0  12  -7 3047.23 74.1172   1
   0  12   7 2997.61 85.6957   4
   0  12  -7 3007.49 92.9391   2
   0  12   8 949.985 46.8507   4
   0  12   8 983.041 47.9272   3
   0  12  -8 929.456 32.1215   1
   0  12  -8 986.432 55.1553   2
   0  12   9 25.3474 33.5161   3
   0  12  -9 30.1258 16.5303   1
   0  12  -9 25.3467 42.1019   2
   0  12   9 34.9221 33.3668   4
   0  12 -10 949.024 31.1626   1
   0  12  10 1046.41 51.2933   4
   0  12  10 988.743 51.4332   3
   0  12 -10 967.490 60.0550   2
   0  12  11 806.210 49.2374   3
   0  12 -11 777.920 58.6181   2
   0  12  12 306.116 42.2760   3
   0  12 -12 328.284 54.0496   2
   0  12 -13 756.322 65.1705   2
   0  12  13 859.818 53.6857   3
   0  12 -14 351.411 62.1733   2
   0  12  14 556.833 51.4291   3
   0  12 -15 98.9468 61.2286   2
   0  12  15 11.9964 45.5344   3
   0  12 -16 465.539 68.7706   2
   0  12  16 382.680 52.1492   3
   0 -13   0 0.95607 23.3339   4
   0 -13   1 293.081 26.1941   4
   0 -13  -1 258.576 28.3666   4
   0 -13   2 45.1549 23.0107   4
   0  13   2 53.4982 24.5068   4
   0 -13  -2 11.6701 21.9658   2
   0 -13  -2 13.7541 25.5289   4
   0  13  -2 14.9615 26.7777   2
   0  13  -3 620.645 38.8152   2
   0 -13  -3 733.961 31.5477   2
   0  13   3 710.925 36.0472   4
   0 -13  -3 679.246 38.1793   4
   0 -13   3 684.458 33.8970   4
   0 -13  -4 671.649 38.9011   4
   0  13  -4 678.350 42.1079   2
   0 -13  -4 662.867 30.9332   2
   0 -13   4 605.916 32.6907   4
   0  13   4 688.259 37.0406   4
   0 -13  -5 357.537 35.8569   4
   0 -13   5 366.932 29.5354   4
   0 -13  -5 361.503 25.6940   2
   0  13  -5 351.115 38.1948   2
   0  13   5 363.194 32.6935   4
   0  13   6 46.4332 28.7144   4
   0 -13  -6 39.0818 31.6503   4
   0  13  -6 51.8371 19.8207   1
   0  13  -6 36.9667 36.0937   2
   0 -13  -6 58.5923 21.9649   2
   0 -13   6 8.43300 24.6521   4
   0  13   7-2.82120 33.7723   3
   0 -13  -7 23.9873 22.7344   2
   0  13  -7 21.2267 19.0917   1
   0  13  -7 18.2752 39.0317   2
   0 -13  -7 39.0319 34.5225   4
   0  13   7-18.5464 30.6338   4
   0  13   8 651.674 42.4102   3
   0  13   8 517.278 41.7759   4
   0  13  -8 626.498 27.3898   1
   0  13  -8 651.784 52.1638   2
   0  13  -9 1566.95 71.9822   2
   0  13   9 1640.73 62.3885   4
   0  13   9 1626.15 62.2708   3
   0  13  -9 1528.77 43.7291   1
   0  13 -10 799.813 58.6948   2
   0  13  10 793.212 48.9436   3
   0  13 -11 1114.04 68.4970   2
   0  13  11 1191.78 57.0451   3
   0  13  12 221.773 43.4793   3
   0  13 -12 238.975 55.1983   2
   0  13  13 225.088 46.0078   3
   0  13 -13 322.267 60.0430   2
   0  13 -14 557.904 66.5056   2
   0  13  14 482.145 52.3361   3
   0  13  15 1496.59 71.4423   3
   0  13 -15 1376.68 83.4628   2
   0 -14   0 237.071 29.0864   4
   0 -14  -1 5641.76 137.953   4
   0 -14   1 5679.52 137.176   4
   0 -14   2 470.263 32.4005   4
   0  14   2 547.781 33.9935   4
   0 -14  -2 471.415 35.3851   4
   0  14  -3 2451.17 75.0115   2
   0  14   3 2422.42 70.2106   4
   0 -14   3 2327.61 68.3382   4
   0 -14  -3 2368.95 72.9137   4
   0 -14  -3 2450.51 65.7151   2
   0  14  -4 1183.48 53.0758   2
   0  14   4 1259.33 47.8163   4
   0 -14   4 1199.64 45.5626   4
   0 -14  -4 1193.18 50.1103   4
   0 -14  -4 1188.97 41.1980   2
   0 -14   5 1294.28 47.6009   4
   0  14   5 1342.28 52.2041   4
   0 -14  -5 1351.56 55.5084   4
   0 -14  -5 1309.57 43.7443   2
   0  14  -5 1318.62 56.7020   2
   0 -14   6 1070.50 42.8389   4
   0  14  -6 1030.83 37.4012   1
   0  14   6 1069.44 48.4674   4
   0 -14  -6 1023.99 38.6243   2
   0  14  -6 1006.62 55.8169   2
   0 -14  -6 1068.31 51.7589   4
   0  14   7 3254.98 91.5473   4
   0 -14  -7 3145.26 96.0184   4
   0  14  -7 3339.46 100.019   2
   0 -14  -7 3309.00 81.5431   2
   0  14  -7 3097.11 79.1361   1
   0 -14   7 3014.11 85.3227   4
   0  14  -8 1502.44 68.7090   2
   0  14  -8 1470.87 44.9248   1
   0  14   8 1512.49 60.4555   4
   0 -14   8 1573.47 54.9292   4
   0 -14  -8 1631.72 50.1118   2
   0  14   8 1578.53 63.6774   3
   0  14  -9 172.112 49.5013   2
   0  14   9 186.725 39.0234   3
   0  14  -9 175.938 20.5737   1
   0  14 -10 549.597 57.6035   2
   0  14  10 556.829 47.3006   3
   0  14 -10 454.077 23.4031   1
   0  14 -11 572.347 60.8029   2
   0  14  11 596.510 50.5321   3
   0  14 -12 218.951 58.5264   2
   0  14  12 160.285 44.4266   3
   0  14 -13 19.0870 60.2429   2
   0  14  13 14.0067 44.6403   3
   0  14  14 68.5206 47.8486   3
   0  14 -14 112.149 62.7356   2
   0 -15   0-16.4978 27.4305   4
   0 -15   1 406.374 33.7407   4
   0 -15  -1 461.975 34.8323   4
   0 -15  -2 269.420 33.7122   4
   0 -15   2 284.656 31.2973   4
   0 -15   3 120.852 28.2707   4
   0 -15  -3 159.579 32.9695   4
   0  15   3 123.874 30.6030   4
   0  15  -3 188.459 35.4522   2
   0 -15  -4 497.115 30.5915   2
   0  15  -4 534.021 43.4326   2
   0 -15  -4 461.441 39.1096   4
   0  15   4 456.655 36.6126   4
   0 -15   4 474.739 33.9790   4
   0  15   5 713.082 41.7555   4
   0 -15   5 624.461 36.8864   4
   0 -15  -5 619.700 32.1224   2
   0  15  -5 635.616 48.9837   2
   0 -15  -5 608.855 43.9222   4
   0  15  -6-25.9284 22.8127   1
   0 -15  -6-43.0187 38.4498   4
   0  15  -6 50.1390 40.7478   2
   0  15   6-10.0488 32.2104   4
   0 -15   6-7.26671 28.0618   4
   0 -15  -6-6.30596 24.5875   2
   0 -15   7 876.998 42.6871   4
   0  15   7 917.777 48.3853   4
   0 -15  -7 990.478 53.9277   4
   0 -15  -7 893.200 37.7778   2
   0  15  -7 850.349 57.6322   2
   0  15  -7 832.532 34.4001   1
   0  15  -8 228.143 23.0567   1
   0 -15   8 206.150 32.9622   4
   0 -15  -8 205.253 27.7279   2
   0  15  -8 306.627 48.5689   2
   0  15   8 283.215 41.2384   3
   0 -15   9 138.995 33.7305   4
   0  15   9 156.780 43.4308   3
   0  15  -9 112.591 20.8751   1
   0  15  -9 156.986 50.1996   2
   0 -15  -9 168.017 28.6353   2
   0  15  10 213.376 45.8429   3
   0  15 -10 95.7065 18.8343   1
   0  15 -10 168.436 55.3994   2
   0  15 -11 737.515 66.3276   2
   0  15  11 855.217 55.8346   3
   0  15 -12-7.02850 58.1926   2
   0  15  12-33.4564 46.3626   3
   0  15 -13 73.5811 62.6457   2
   0  15  13 81.3544 48.6241   3
   0 -16   0 529.947 37.9042   4
   0 -16   1 1420.56 52.6655   4
   0 -16  -1 1354.94 54.0418   4
   0 -16   2 968.574 43.6501   4
   0 -16  -2 877.378 46.6134   4
   0 -16   3 3022.06 84.4360   4
   0 -16  -3 3065.90 89.5752   4
   0  16   4 454.188 38.5201   4
   0  16  -4 397.860 43.5492   2
   0 -16  -4 439.397 41.4563   4
   0 -16   4 463.326 35.1551   4
   0 -16  -5 1408.17 47.2461   2
   0 -16   5 1417.36 53.3208   4
   0 -16  -5 1552.48 62.9122   4
   0  16  -5 1509.39 63.9846   2
   0  16   5 1507.08 57.5362   4
   0  16   6 1594.70 60.4312   4
   0 -16   6 1479.50 55.2864   4
   0  16  -6 1558.46 68.1720   2
   0 -16  -6 1627.43 66.4468   4
   0 -16  -6 1507.15 49.1151   2
   0  16  -6 1546.70 49.4085   1
   0 -16   7 736.420 42.3220   4
   0  16  -7 785.991 34.5082   1
   0 -16  -7 757.716 35.9681   2
   0  16  -7 755.107 58.1764   2
   0 -16  -7 781.189 54.1449   4
   0 -16   8 714.000 43.5261   4
   0  16   8 865.571 54.2920   3
   0 -16  -8 758.926 35.6944   2
   0  16  -8 846.930 59.9355   2
   0  16  -8 790.754 33.4152   1
   0 -16  -9 1157.04 42.8888   2
   0  16  -9 1219.55 69.7129   2
   0  16  -9 1044.96 36.7552   1
   0  16   9 1153.65 62.5036   3
   0 -16   9 1063.56 50.0413   4
   0  16 -10 473.032 59.4593   2
   0 -16 -10 537.179 34.5707   2
   0  16  10 560.561 53.0889   3
   0 -16  10 530.621 42.5292   4
   0  16 -11 607.727 67.5430   2
   0  16  11 532.171 52.6277   3
   0 -16  11 481.537 43.4126   4
   0  16  12 130.241 49.7468   3
   0  16 -12 83.8516 61.3618   2
   0 -17   0 33.1621 32.4026   4
   0 -17   1 40.4699 32.3795   4
   0 -17  -1 46.2107 33.5017   4
   0 -17   2 24.3364 31.9585   4
   0 -17  -2 99.9161 36.5330   4
   0 -17   3 18.1978 31.0479   4
   0 -17  -3 23.9879 37.2196   4
   0 -17   4 124.659 32.7262   4
   0 -17  -4 102.273 39.2512   4
   0  17   4 92.3856 35.6833   4
   0  17  -5 174.731 45.6932   2
   0  17   5 212.247 38.9821   4
   0 -17  -5 258.241 43.1977   4
   0 -17   5 242.122 33.5920   4
   0 -17   6 103.788 33.0814   4
   0  17  -6 36.5991 46.3011   2
   0 -17  -6 135.866 43.6702   4
   0  17  -6 132.804 26.8277   1
   0 -17  -6 128.875 26.3817   2
   0  17  -7 92.4288 25.1920   1
   0  17  -7 94.3396 49.3663   2
   0 -17   7 103.199 33.9894   4
   0 -17  -7 118.110 26.7734   2
   0 -17  -7 127.045 45.6440   4
   0  17  -8 68.4003 51.1720   2
   0  17  -8 29.0607 23.0605   1
   0 -17  -8 7.13877 27.1178   2
   0  17   8 65.4855 46.1362   3
   0 -17   8 30.1460 33.4607   4
   0 -17   9 163.005 37.5349   4
   0  17   9 160.138 48.7124   3
   0  17  -9 161.896 56.2388   2
   0 -17  10 83.1969 36.8150   4
   0  17 -10 114.003 57.8915   2
   0  17  10 74.5657 48.2209   3
   0  17 -11 250.542 61.3827   2
   0  17  11 192.821 48.7388   3
   0 -17  11 268.817 41.3659   4
   0 -18   0 603.385 43.6470   4
   0 -18  -1 681.095 44.5024   4
   0 -18   1 638.826 43.3294   4
   0 -18   2 211.819 35.8211   4
   0 -18  -2 161.500 38.0227   4
   0 -18  -3 1785.52 69.1342   4
   0 -18   3 1780.38 62.9107   4
   0 -18  -4 841.967 54.0204   4
   0 -18   4 915.518 46.9080   4
   0 -18  -5 1876.87 73.9557   4
   0  18  -5 1870.44 75.0964   2
   0 -18   5 1802.98 63.6097   4
   0  18  -6 15.4886 27.5684   1
   0  18  -6 19.9591 48.6685   2
   0 -18   6-16.2827 34.0976   4
   0 -18  -6 74.8333 45.1123   4
   0  18  -7 2040.28 83.3387   2
   0 -18   7 2051.05 68.6671   4
   0  18   8 410.291 53.9795   3
   0  18  -8 308.221 58.0770   2
   0 -18   8 323.576 39.7025   4
   0  18  -9 756.943 64.3766   2
   0  18   9 727.496 59.3938   3
   0 -18   9 636.464 45.5371   4
   0 -18  10 199.765 40.1192   4
   0  18 -10 168.727 63.7866   2
   0  18  10 258.793 52.1997   3
   0 -19   0 16.1800 37.1431   4
   0 -19  -1 154.697 39.3276   4
   0 -19   1 87.9364 37.3148   4
   0 -19  -2 59.9630 41.1884   4
   0 -19   2 89.5388 36.6008   4
   0 -19  -3 173.209 44.2759   4
   0 -19   3 84.6831 36.9594   4
   0 -19  -4 35.7751 43.9998   4
   0 -19   4 35.1138 36.0421   4
   0 -19   5 19.1739 35.6390   4
   0 -19  -5-11.9108 45.6388   4
   0 -19  -6 10.7593 47.3819   4
   0 -19   6-4.75730 35.4824   4
   0  19  -6 29.1525 49.7126   2
   0 -19   7 304.087 40.8900   4
   0  19  -7 327.126 58.3534   2
   0 -19   8 297.036 39.4319   4
   0  19  -8 380.044 61.1069   2
   0  19   8 325.165 54.0300   3
   0 -20   0 48.9228 40.2238   4
   0 -20   1 1098.00 55.1869   4
   0 -20  -1 1172.38 58.1741   4
   0 -20  -2 15.2214 43.3227   4
   0 -20   2 7.76644 39.1829   4
   0 -20   3 2052.84 70.7528   4
   0 -20  -3 2107.75 78.2230   4
   0 -20   4 110.210 37.5704   4
   0 -20  -4 135.872 46.9930   4
   0 -20   5 808.807 49.4421   4
   0 -20  -5 802.601 59.1707   4
   0 -20  -6 62.5337 50.9783   4
   0 -20   6 4.84783 37.0637   4
   0 -21   0-74.1575 44.8574   4
   0 -21  -1 31.3583 42.8347   4
   0 -21   1 46.9725 41.1526   4
   0 -21  -2-1.57542 44.9941   4
   0 -21   2 10.6253 40.6542   4
  -1   0  19 1.48189 41.3052   1
  -1   0  18 480.826 46.7839   1
  -1   0  17-54.4091 38.4311   1
  -1   0  16 1771.19 63.6880   1
  -1   0  15 9.75123 30.9428   1
   1   0 -14 709.392 44.9619   3
  -1   0  14 688.282 42.7332   3
  -1   0  14 635.135 38.7743   1
  -1   0  13 7.42502 25.2972   1
  -1   0  13-24.0232 31.9169   3
   1   0 -13 13.9405 29.6713   3
   1   0 -12 4369.01 113.080   3
   1   0 -11-4.32505 25.3299   3
   1   0 -10 1016.36 41.3002   3
   1   0  -9-3.58117 19.4359   3
   1   0  -8 3857.00 94.6334   3
   1   0  -7 0.70062 15.5093   3
  -1   0   7-4.26503 15.5030   3
  -1   0   6 2102.19 54.3395   3
   1   0  -6 2038.17 53.7993   3
  -1   0   5 0.52058 10.6134   3
   1   0  -5-5.14365 11.1367   3
   1   0  -4 529.529 19.1749   3
  -1   0   4 507.940 18.3827   3
  -1   0   3 5.24661 7.60258   3
   1   0  -3-7.56010 8.25056   3
  -1   0   2 8151.45 167.869   3
  -1   0   2 7932.01 168.327   2
  -1   0   1-2.93768 3.53453   3
  -1   0   1-4.75454 4.73563   2
  -1   0  -1 1.45205 3.67928   4
  -1   0  -1 1.79592 5.14086   1
   1   0   1 0.22777 5.00338   1
  -1   0  -2 419.381 11.6536   3
   1   0   2 411.500 13.8702   1
  -1   0  -2 430.633 13.4285   4
  -1   0  -2 410.201 14.0873   1
  -1   0  -3-2.42713 8.09025   4
  -1   0  -3 0.48228 6.87649   3
   1   0   3 9.40926 8.55708   1
   1   0   4 8264.90 178.679   1
  -1   0  -4 8008.78 176.703   3
  -1   0  -5-1.26331 10.1090   3
   1   0   5-4.84632 9.64654   3
   1   0   5 2.70942 12.0031   1
   1   0   6 5772.22 130.810   3
   1   0   6 5863.88 132.426   1
  -1   0  -6 5727.27 130.542   3
  -1   0  -7 15.8269 14.4616   3
   1   0   7-13.6985 15.7962   1
   1   0   7-4.46418 13.5945   3
   1   0   7-0.76209 17.3475   4
  -1   0  -8 2978.23 76.3839   3
   1   0   8 3032.75 77.9920   1
   1   0   8 3084.49 80.0975   4
   1   0   8 3151.44 77.1438   3
  -1   0  -9-12.6921 17.5600   3
   1   0   9 13.5167 19.5103   1
   1   0   9 5.88351 18.7947   3
   1   0   9-0.98404 22.6549   4
  -1   0 -10 4141.98 102.738   3
   1   0  10 4109.34 103.736   1
   1   0  10 4103.98 106.557   4
  -1   0 -11-9.86901 23.8853   3
   1   0  11-27.8482 27.1442   4
   1   0  11-7.56269 24.0851   1
  -1   0 -12 2158.98 66.1692   3
   1   0  12 2124.35 65.6703   1
   1   0  12 2079.81 69.7120   4
  -1   0 -13 8.26385 28.4170   3
   1   0  13 40.8249 30.9237   1
   1   0  13-45.7988 36.2435   4
   1   0  14 613.601 41.5220   1
   1   0  14 540.934 45.7968   4
  -1   0 -14 487.961 40.3420   3
  -1   0 -15-35.3924 36.1619   3
   1   0  15 7.17247 35.1767   1
   1   0  16 1565.93 63.8915   1
   1   0  17-17.4780 39.9829   1
   1   0  18 422.407 48.6908   1
   1   0  19-8.71525 47.7371   1
  -1   1  19 90.4654 43.6293   1
  -1  -1  19 34.6064 40.3789   1
  -1   1  18-12.1192 41.8684   1
  -1  -1  18 42.6602 37.8416   1
  -1  -1  17 5.12574 34.6992   1
  -1   1  17-42.5274 38.9226   1
  -1   1  16 6.90574 35.6360   1
  -1  -1  16-54.9332 33.1403   1
  -1   1  16 14.7515 39.4976   3
  -1   1  15 13.8059 37.5770   3
  -1  -1  15 22.7671 29.6595   1
  -1   1  15 2.59180 33.0095   1
  -1   1  14 89.4598 33.7540   3
  -1   1  14 107.149 31.4708   1
  -1  -1  14 137.711 29.1858   1
   1  -1 -14 83.3027 34.7239   3
   1   1 -14 173.708 34.8793   3
  -1   1  13 78.7349 29.2603   3
   1   1 -13 105.866 31.5616   3
   1  -1 -13 61.0043 30.5531   3
  -1  -1  13 68.7679 24.9312   1
   1   1 -12 380.744 33.8656   3
  -1  -1  12 285.649 26.8471   1
   1  -1 -12 364.596 32.8959   3
   1   1 -11 428.312 32.5298   3
  -1  -1  11 419.180 26.5641   1
   1  -1 -11 469.844 32.8869   3
   1   1 -10 1271.06 44.6026   3
   1  -1 -10 1214.02 44.2896   3
   1  -1  -9 187.507 22.7494   3
   1   1  -9 145.683 21.7642   3
   1  -1  -8 7498.96 163.404   3
   1   1  -8 7180.29 163.385   3
  -1  -1   7 4642.60 110.131   3
   1  -1  -7 4737.54 110.292   3
   1   1  -7 4615.45 109.800   3
  -1  -1   6 1772.31 46.3336   3
   1  -1  -6 1742.02 46.8802   3
   1   1  -6 1600.10 46.2391   3
  -1   1   6 1665.82 45.9741   3
   1  -1  -5 5123.06 115.985   3
  -1  -1   5 5349.42 115.971   3
  -1   1   5 5134.87 115.603   3
   1  -1  -4 32984.9 691.075   3
  -1  -1   4 32871.8 690.798   3
  -1   1   4 32341.4 690.984   3
   1   1  -4 31339.6 690.703   3
   1  -1  -3 1971.81 46.2644   3
  -1   1   3 1960.94 45.9225   3
  -1  -1   3 1904.77 45.7023   3
  -1  -1   2 571.160 15.9955   3
   1  -1  -2 538.291 16.6827   3
  -1   1   2 586.470 16.5916   3
  -1  -1   2 562.100 18.5243   2
   1   1  -2 532.663 18.3778   2
  -1  -1   1 94.9030 5.03026   3
   1   1  -1 91.2254 7.56928   2
  -1  -1   1 89.4120 7.12077   2
  -1  -1   0 5620.77 124.730   4
  -1  -1   0 5883.57 124.283   1
   1   1   1 1994.58 45.5709   1
   1   1   1 1953.13 45.4154   4
  -1  -1  -1 1999.41 45.5539   4
  -1  -1  -1 2032.17 45.6031   1
  -1   1  -1 1960.46 45.6887   1
   1  -1   1 1950.40 45.7522   1
  -1  -1  -2 2398.07 53.5574   3
  -1  -1  -2 2419.52 56.0614   4
   1  -1   2 2442.99 56.0411   1
   1   1   2 2479.98 56.3397   1
  -1  -1  -3 4295.32 98.7192   4
   1  -1   3 4352.19 98.3368   1
  -1  -1  -3 4399.88 96.2863   3
   1   1   3 4445.81 99.0066   1
   1   1   4 15627.3 329.650   1
   1  -1   4 15759.6 328.686   1
  -1  -1  -4 15470.4 329.730   4
  -1   1  -4 15484.8 327.577   3
  -1  -1  -4 15515.1 327.000   3
   1   1   5 925.262 27.0211   3
  -1   1  -5 916.639 27.7121   3
   1   1   5 913.750 29.2794   1
  -1   1  -5 948.279 28.5052   1
  -1  -1  -5 919.993 27.0242   3
   1  -1   5 883.921 27.7011   1
  -1   1  -6 15976.2 356.783   3
   1   1   6 16739.2 356.672   3
   1  -1   6 16486.1 357.600   1
  -1  -1  -6 16428.8 356.444   3
   1   1   6 16860.0 358.777   1
   1   1   7 2649.32 68.7177   1
   1  -1   7 2693.02 67.3186   1
   1   1   7 2687.00 66.5352   3
   1  -1   7 2597.67 68.7635   4
  -1   1  -7 2657.12 66.7078   3
  -1  -1  -7 2599.02 66.3084   3
   1  -1   8 11283.0 250.545   1
  -1   1  -8 11134.5 249.576   3
   1   1   8 11369.5 249.843   3
  -1  -1  -8 11255.1 249.505   3
   1  -1   8 11417.9 252.272   4
   1   1   8 11191.7 251.993   1
   1  -1   9 84.1246 19.1391   1
   1   1   9 84.6932 21.2413   1
  -1   1  -9 78.3031 20.8582   3
   1   1   9 84.5974 24.0530   4
  -1  -1  -9 83.8857 19.6035   3
   1   1   9 71.8870 18.6285   3
   1  -1   9 80.3642 23.1168   4
   1  -1  10 8947.82 208.723   1
   1   1  10 9005.55 210.499   1
   1   1  10 9247.98 208.838   3
   1   1  10 9379.48 212.602   4
   1  -1  10 9215.78 212.047   4
  -1   1 -10 9160.32 208.501   3
  -1  -1 -10 9216.38 208.706   3
  -1  -1 -11 19.7752 22.4316   3
   1  -1  11 33.0159 23.9542   1
   1   1  11 57.4591 24.5863   1
   1   1  11 19.6750 29.7316   4
  -1   1 -11 43.3415 22.9496   3
   1  -1  11-5.96650 28.5731   4
   1   1  11-3.08113 24.1608   3
   1  -1  12 1511.24 54.6493   1
  -1  -1 -12 1587.97 55.5938   3
   1  -1  12 1604.50 60.0398   4
   1   1  12 1725.05 60.3472   4
   1   1  12 1728.42 55.9492   3
   1   1  12 1683.48 57.4598   1
  -1   1 -12 1578.97 55.3167   3
   1  -1  13 50.4269 27.0060   1
  -1   1 -13 24.8760 30.3102   3
  -1  -1 -13 52.5983 29.4916   3
   1   1  13 75.4822 29.5969   1
   1  -1  13 85.9913 34.2251   4
   1   1  13 37.6805 35.4816   4
   1   1  14 891.255 47.0870   1
  -1   1 -14 845.605 46.5744   3
   1  -1  14 832.680 44.7327   1
   1   1  14 841.995 51.6606   4
   1  -1  14 912.450 51.9070   4
  -1  -1 -14 883.057 45.0027   3
  -1   1 -15 548.585 44.0787   3
  -1  -1 -15 552.757 44.0737   3
   1  -1  15 585.121 42.2319   1
   1   1  15 615.265 46.1183   1
   1  -1  16 1187.03 56.0030   1
   1   1  16 1202.60 58.3998   1
   1  -1  17-29.2672 40.2801   1
   1   1  17 19.9385 42.3830   1
   1  -1  18 565.419 49.8628   1
   1   1  18 498.011 51.8757   1
   1  -1  19-28.3588 45.0162   1
   1   1  19 71.9042 47.4567   1
  -1   2  19 66.5993 44.3177   1
  -1  -2  19 28.6784 38.8882   1
  -1  -2  18 554.783 42.8866   1
  -1   2  18 483.229 49.8848   1
  -1   2  17-15.5642 44.0742   3
  -1   2  17 19.9586 38.3495   1
  -1  -2  17 63.9285 33.7906   1
  -1   2  16 987.244 52.9923   1
  -1   2  16 993.410 55.4591   3
  -1  -2  16 911.398 44.5750   1
  -1   2  15 391.055 40.4123   1
  -1  -2  15 497.136 34.8475   1
  -1   2  15 458.631 41.3728   3
   1   2 -14 5608.35 142.880   3
   1  -2 -14 5604.75 143.240   3
  -1  -2  14 5710.84 136.351   1
  -1   2  14 5520.57 143.114   3
   1  -2 -13 86.2787 33.2774   3
   1   2 -13 21.7153 31.0188   3
  -1  -2  13 47.9072 24.6297   1
  -1   2  13 83.7615 30.9438   3
  -1   2  12 8497.75 201.150   3
   1   2 -12 8763.82 201.518   3
  -1  -2  12 8638.35 194.784   1
  -1   2  12 8178.87 204.965   4
   1  -2 -12 8642.38 201.506   3
  -1  -2  11 311.627 23.5259   1
   1   2 -11 305.024 30.3718   3
   1  -2 -11 301.056 31.0270   3
   1   2 -10 5810.28 140.539   3
  -1  -2  10 5860.18 134.707   1
   1  -2 -10 5887.79 140.941   3
  -1  -2   9 671.719 25.4547   1
   1  -2  -9 654.002 31.8204   3
   1   2  -9 636.928 30.8099   3
  -1  -2   8 25513.9 545.276   1
   1  -2  -8 25505.4 550.617   3
   1   2  -8 25255.3 550.292   3
  -1  -2   7 1409.81 36.6882   1
   1  -2  -7 1342.32 41.9060   3
   1   2  -7 1348.66 41.0504   3
   1  -2  -6 15926.9 348.813   3
   1   2  -6 16103.4 348.593   3
   1  -2  -5 11.6790 12.2407   3
  -1   2   5 40.3186 11.7552   3
   1   2  -5 12.7021 11.1584   3
   1  -2  -4 11728.1 252.514   3
  -1   2   4 12008.9 252.236   3
   1  -2  -3 959.984 28.2156   3
   1   2  -3 1031.44 30.7296   2
  -1   2   3 1027.06 28.2687   3
  -1   2   2 3514.50 81.3296   3
   1   2  -2 3512.20 83.2774   2
  -1  -2   1 1552.35 38.5593   2
   1   2  -1 1528.68 38.0333   2
  -1  -2   0 358.001 12.0672   4
  -1  -2  -1 1260.43 31.4184   4
   1   2   1 1240.18 31.3434   4
  -1  -2  -2 10770.0 241.350   4
   1   2   2 11310.8 241.312   4
   1  -2   2 11345.5 240.571   1
  -1  -2  -3 396.495 13.8555   3
   1  -2   3 417.140 15.8243   1
   1   2   3 428.279 17.1800   4
  -1  -2  -3 412.804 16.9493   4
  -1  -2  -4 479.227 16.8368   3
  -1  -2  -4 462.628 19.6559   4
   1  -2   4 473.316 17.4513   1
   1   2   4 441.630 19.7821   4
   1   2   4 475.078 16.6413   3
  -1   2  -4 459.453 17.3560   1
  -1  -2  -5 455.109 22.4363   4
   1  -2   5 518.100 19.2439   1
   1   2   5 481.571 18.2689   3
  -1   2  -5 499.771 19.3614   1
  -1  -2  -5 488.322 18.9260   3
  -1   2  -5 468.868 19.3926   3
  -1   2  -6 78.1014 13.1842   3
  -1   2  -6 66.9009 13.2142   1
   1   2   6 89.5912 12.8967   3
  -1  -2  -6 71.2114 13.6322   3
   1  -2   6 103.828 13.6997   1
   1  -2   7 172.498 17.8399   1
  -1   2  -7 167.901 16.4932   3
  -1  -2  -7 160.343 16.5976   3
   1   2   7 168.016 16.1218   3
   1  -2   8 533.241 25.1039   1
   1   2   8 521.621 28.0410   1
  -1   2  -8 494.967 26.3040   3
   1   2   8 552.684 24.8516   3
  -1  -2  -8 472.073 24.9895   3
   1  -2   9 722.147 31.0713   1
  -1   2  -9 820.100 32.6071   3
   1   2   9 743.897 30.8818   3
   1   2   9 841.350 34.8223   1
  -1  -2  -9 757.992 31.6929   3
  -1   2 -10 178.837 23.4714   3
   1   2  10 149.176 24.8034   1
   1   2  10 171.952 23.5923   3
  -1  -2 -10 175.866 24.1495   3
   1  -2  10 170.502 22.5194   1
   1   2  11 313.506 35.2468   4
   1  -2  11 372.572 27.5150   1
   1   2  11 325.210 31.7394   1
  -1   2 -11 386.022 30.4831   3
   1   2  11 377.993 28.5145   3
   1  -2  11 415.595 32.5253   4
  -1  -2 -11 383.378 28.4023   3
   1   2  12 719.304 40.5445   1
   1  -2  12 645.054 35.5280   1
  -1   2 -12 691.319 38.7587   3
   1   2  12 640.793 42.8667   4
   1  -2  12 628.035 41.4218   4
  -1  -2 -12 621.344 37.5376   3
   1   2  12 693.799 37.4463   3
  -1   2 -13 214.536 32.2441   3
  -1  -2 -13 252.854 33.2196   3
   1  -2  13 272.584 31.5066   1
   1   2  13 302.056 36.0624   1
   1  -2  13 220.975 38.1424   4
   1   2  13 275.941 33.3712   3
   1   2  13 207.115 38.1775   4
   1   2  14 3055.46 92.1535   4
   1  -2  14 3021.02 92.2503   4
   1  -2  14 2869.40 85.3480   1
  -1   2 -14 2988.08 87.5887   3
  -1  -2 -14 3024.48 87.4494   3
   1   2  14 2949.80 90.1032   1
   1   2  14 2916.60 86.6240   3
  -1  -2 -15 782.795 46.4774   3
   1   2  15 732.245 49.1164   1
   1  -2  15 680.165 44.6984   1
   1  -2  16 352.776 40.3021   1
   1   2  16 341.205 44.6082   1
   1  -2  17-41.1403 39.3253   1
   1   2  17 13.9999 43.7087   1
   1   2  18 269.703 50.3036   1
   1  -2  18 352.537 45.7607   1
   1   2  19 56.1158 49.8193   1
   1  -2  19 75.7301 45.0469   1
  -1   3  19 128.926 48.6659   1
  -1   3  18-9.12711 44.0880   3
  -1  -3  18 27.7917 34.2631   1
  -1   3  18 96.3264 44.7591   1
  -1   3  17-5.15310 42.7932   3
  -1  -3  17-2.20931 32.0647   1
  -1   3  17 29.0130 41.8391   1
  -1   3  16 32.2673 39.9433   3
  -1  -3  16 74.1345 30.0776   1
  -1   3  16 23.4459 38.3419   1
  -1  -3  15 140.454 28.2937   1
  -1   3  15 191.324 38.5974   3
  -1   3  14 69.2152 31.7254   3
   1  -3 -14 127.746 35.9640   3
   1   3 -14 48.1420 33.2012   3
  -1  -3  14 70.0860 25.1364   1
  -1   3  13 1265.37 56.1152   4
   1  -3 -13 1303.85 52.5398   3
   1   3 -13 1178.39 50.5105   3
  -1   3  13 1216.58 50.6755   3
  -1  -3  13 1142.70 42.2582   1
  -1   3  12 185.718 29.0196   3
  -1  -3  12 130.704 21.5948   1
   1  -3 -12 126.602 31.8211   3
   1   3 -12 104.688 31.3868   3
  -1   3  12 146.245 34.6915   4
   1   3 -11 212.696 28.3912   3
  -1   3  11 198.921 28.2270   3
  -1   3  11 231.123 33.9053   4
  -1  -3  11 232.280 19.9770   1
   1  -3 -11 266.655 30.5470   3
  -1   3  10 585.879 37.4702   4
   1  -3 -10 635.561 34.4108   3
   1   3 -10 597.434 33.4113   3
  -1  -3  10 528.891 24.1753   1
  -1   3   9 736.835 37.9382   4
  -1  -3   9 837.381 27.5977   1
   1  -3  -9 830.871 35.9552   3
   1   3  -9 808.200 35.3402   3
  -1  -3   8 2780.02 66.1923   1
   1   3  -8 2735.27 72.9231   3
   1  -3  -8 2866.94 73.8436   3
   1  -3  -7 21.4784 16.1743   3
  -1  -3   7 28.6545 9.78209   1
   1   3  -7 56.4575 16.3488   3
   1   3  -6 13066.2 284.928   3
   1  -3  -6 13213.0 285.760   3
  -1  -3   6 12887.3 278.643   1
   1   3  -5 14.6661 12.7666   3
  -1  -3   5 15.8042 5.74871   1
   1  -3  -5 13.8156 12.9312   3
  -1   3   4 11864.8 257.328   3
   1   3  -4 11677.5 259.906   2
   1   3  -3 2495.92 63.9454   2
  -1   3   3 2608.55 61.4319   4
  -1   3   3 2619.90 62.2204   3
  -1   3   2 2738.48 63.4256   4
   1   3  -2 2797.19 66.5583   2
  -1   3   1 134.823 7.84029   4
   1   3  -1 110.017 11.8984   2
   1   3   0 29645.6 631.308   4
  -1  -3  -1 7887.31 176.237   4
   1   3   1 8255.47 176.149   4
   1   3   2 3673.97 82.7688   4
  -1  -3  -2 3519.40 82.7114   4
  -1   3  -3 451.761 17.1335   1
   1   3   3 499.408 16.0685   3
  -1  -3  -3 489.604 19.8750   4
   1   3   3 464.313 19.4807   4
   1   3   4 15167.2 333.384   4
  -1   3  -4 15548.3 331.164   1
   1   3   4 15263.6 330.467   3
   1  -3   4 15367.4 331.434   1
  -1  -3  -4 15458.7 334.195   4
   1   3   5 5049.66 119.390   4
   1  -3   5 5180.73 116.547   1
  -1  -3  -5 5277.33 120.038   4
  -1  -3  -5 5120.22 116.146   3
   1   3   5 5069.83 115.978   3
  -1   3  -5 5154.19 116.209   1
  -1  -3  -6 7148.37 158.438   3
   1  -3   6 6921.82 158.206   1
  -1  -3  -6 7175.40 162.447   4
  -1   3  -6 6966.85 157.800   1
   1   3   6 6836.51 161.175   4
   1   3   6 7359.71 158.396   3
   1  -3   7 2606.97 65.3644   1
  -1   3  -7 2547.43 64.9952   1
  -1   3  -7 2503.17 66.9528   3
   1   3   7 2698.12 66.3027   3
  -1  -3  -7 2692.79 66.5605   3
  -1   3  -8 4046.13 100.247   3
   1   3   8 4161.91 99.3723   3
  -1  -3  -8 4158.93 99.6094   3
   1  -3   8 4161.06 98.8513   1
  -1   3  -9 1023.34 39.1243   3
   1   3   9 1078.35 37.9257   3
  -1  -3  -9 1101.31 38.6486   3
   1  -3   9 1051.52 36.7119   1
   1   3  10 7142.88 166.394   3
  -1  -3 -10 7048.64 165.952   3
  -1   3 -10 7146.26 167.205   3
   1  -3  10 7238.64 165.300   1
  -1  -3 -11 110.649 26.1648   3
  -1   3 -11 81.3682 26.8498   3
   1   3  11 100.501 26.8076   1
   1  -3  11 77.8402 22.9256   1
   1   3  11 77.7543 22.3312   3
  -1  -3 -12 2951.61 81.1172   3
  -1   3 -12 2890.32 81.2683   3
   1   3  12 2928.50 80.7684   3
   1   3  12 2921.36 85.8173   1
   1  -3  12 2771.35 79.2355   1
   1   3  13 14.5161 33.9294   1
   1   3  13 3.61473 28.9579   3
   1  -3  13 9.97202 26.8158   1
   1  -3  13 17.9550 34.0968   4
  -1  -3 -13 21.4273 29.7476   3
   1   3  13-1.47482 36.8359   4
  -1   3 -13 35.2069 31.3681   3
  -1   3 -14 6068.97 151.620   3
   1  -3  14 6122.18 155.163   4
   1  -3  14 5851.51 148.209   1
   1   3  14 6030.37 150.377   3
   1   3  14 5978.15 153.924   1
  -1  -3 -14 6293.34 151.705   3
   1  -3  15 557.590 48.2556   4
   1   3  15 581.507 48.4894   1
  -1  -3 -15 687.448 46.1888   3
   1   3  15 535.675 43.2906   3
   1  -3  15 564.223 41.1412   1
   1   3  16 997.842 54.2044   3
   1   3  16 912.001 57.6657   1
   1  -3  16 960.860 50.5126   1
   1   3  17 7.20892 45.2819   1
   1  -3  17 5.53838 37.0246   1
   1   3  18 328.960 52.9647   1
   1  -3  18 275.630 41.6705   1
   1   3  19 23.5292 50.8545   1
   1  -3  19 41.8767 41.1365   1
  -1   4  19 44.2439 50.6138   1
  -1   4  19-30.6811 51.9443   3
  -1   4  18 1725.80 73.1155   3
  -1  -4  18 1644.70 58.4182   1
  -1   4  18 1609.48 73.0001   1
  -1   4  17 48.0043 43.8369   3
  -1  -4  17-7.98863 30.4227   1
  -1   4  17-34.5927 43.3501   1
  -1   4  16 2585.89 88.0762   3
  -1  -4  16 2717.01 75.1931   1
  -1   4  15 1928.37 71.7446   3
  -1  -4  15 1996.96 60.0659   1
  -1   4  14 132.844 36.7244   3
  -1  -4  14 212.000 25.6800   1
   1  -4 -14 232.662 39.4108   3
  -1   4  13 1153.63 51.2613   3
   1   4 -13 1173.13 51.4716   3
  -1   4  13 1261.97 56.3215   4
   1  -4 -13 1258.85 52.2997   3
  -1  -4  13 1136.20 40.7709   1
   1   4 -12 5309.53 133.432   3
  -1   4  12 5185.14 133.268   3
   1  -4 -12 5498.66 134.585   3
  -1  -4  12 5229.31 123.570   1
  -1   4  12 5345.98 136.761   4
   1   4 -11 111.056 28.9021   3
  -1   4  11 107.864 28.0634   3
  -1   4  11 125.164 32.9640   4
   1  -4 -11 125.104 28.5784   3
  -1  -4  11 164.994 18.7313   1
   1  -4 -10 8517.96 191.213   3
  -1  -4  10 8179.24 181.625   1
   1   4 -10 8390.75 190.373   3
  -1   4  10 8580.98 193.478   4
   1  -4  -9 828.499 35.5797   3
   1   4  -9 800.734 35.5728   3
  -1  -4   9 818.459 26.3798   1
  -1   4   9 777.228 37.2740   4
  -1   4   8 4508.89 113.121   4
  -1  -4   8 4526.56 102.954   1
   1   4  -8 4674.84 111.099   3
   1  -4  -8 4699.31 112.187   3
  -1  -4   7 254.297 12.1633   1
   1  -4  -7 242.673 22.2045   3
   1   4  -7 287.031 20.6734   3
  -1   4   7 278.956 22.2062   4
   1   4  -6 2417.27 63.9844   3
  -1  -4   6 2539.77 56.3588   1
  -1   4   6 2428.38 66.0057   4
   1   4  -5 1299.52 41.7517   2
  -1   4   5 1166.63 37.4620   4
   1   4  -4 8910.58 202.920   2
  -1   4   4 9110.12 199.439   4
  -1   4   3 80.5214 12.0922   4
   1   4  -3 49.3140 15.2689   2
  -1   4   2 7865.05 173.686   4
   1   4  -2 8163.09 177.635   2
   1   4  -1 810.256 26.5996   2
   1  -4  -1 853.751 22.2879   4
  -1   4   1 816.493 22.0096   4
   1   4   0 5809.74 129.767   4
  -1   4   0 5824.69 126.112   4
   1  -4   0 5888.11 126.260   4
   1  -4   1 623.091 15.5300   4
   1   4   1 594.028 20.5888   4
   1   4   2 9716.90 212.949   4
  -1  -4  -3 666.308 24.3303   4
  -1   4  -3 710.243 22.1818   1
   1   4   3 718.655 24.8890   4
  -1   4  -4 1608.89 41.3330   1
   1   4   4 1614.16 44.8295   4
   1   4   4 1626.98 41.3297   3
  -1  -4  -4 1540.31 44.4743   4
  -1   4  -5 1697.21 44.8437   1
  -1  -4  -5 1781.61 49.4921   4
   1  -4   5 1812.97 45.1766   1
   1   4   5 1695.46 44.9384   3
   1   4   5 1690.04 48.7593   4
   1   4   6 26.4064 12.7917   3
  -1  -4  -6 30.0568 18.1848   4
  -1   4  -6 25.0862 13.0193   1
   1   4   6 19.7738 17.3321   4
   1  -4   6 59.9253 13.8618   1
   1  -4   7 63.0996 13.9750   1
  -1  -4  -7 46.8998 16.1544   3
  -1   4  -7 46.2689 14.8174   1
   1   4   7 50.6792 14.3978   3
   1   4   7 27.4763 19.0771   4
  -1   4  -8 931.809 36.1423   3
  -1   4  -8 926.758 32.3901   1
   1   4   8 992.734 39.1535   4
   1  -4   8 972.468 33.2876   1
   1   4   8 1009.70 34.2624   3
  -1  -4  -8 1017.39 35.1977   3
   1   4   9 1154.26 45.9197   4
  -1   4  -9 1243.38 44.1991   3
   1  -4   9 1281.67 40.7077   1
   1   4   9 1226.06 41.1346   3
  -1  -4  -9 1317.25 42.3358   3
   1  -4  10 2051.29 59.0481   1
   1   4  10 2157.80 61.4055   3
  -1  -4 -10 2170.25 62.5993   3
  -1   4 -10 2086.50 62.6030   3
   1  -4  11 612.666 32.3743   1
  -1   4 -11 668.865 36.8876   3
   1   4  11 601.681 32.9350   3
  -1  -4 -11 647.722 35.8112   3
   1  -4  12 1606.99 54.1796   1
   1   4  12 1819.34 64.2820   1
   1   4  12 1727.03 57.2792   3
  -1   4 -12 1778.49 59.8416   3
  -1  -4 -12 1661.40 58.3688   3
   1  -4  13 933.447 42.1517   1
   1   4  13 1005.36 45.8843   3
  -1  -4 -13 1088.46 47.3918   3
  -1   4 -13 1014.85 47.8264   3
   1   4  13 1047.46 51.8128   1
   1  -4  14 184.063 39.9015   4
   1   4  14 182.114 38.4749   1
   1   4  14 209.296 35.4638   3
   1  -4  14 201.858 31.3752   1
  -1  -4 -14 178.677 36.9622   3
  -1   4 -14 171.448 36.8579   3
   1   4  15 147.496 35.1343   3
   1  -4  15 143.964 43.0484   4
   1   4  15 131.868 38.7699   1
   1  -4  15 108.556 31.6913   1
  -1  -4 -15 112.855 39.3159   3
   1  -4  16 874.900 47.4828   1
   1   4  16 795.854 54.8409   1
   1   4  16 975.263 54.1090   3
   1  -4  17-21.2378 36.9839   1
   1   4  17 47.1157 44.6501   1
   1   4  17 25.7480 41.9661   3
   1   4  18 252.165 50.0505   1
   1  -4  18 251.910 42.2328   1
   1  -4  19 25.6056 40.7983   1
   1   4  19-47.0905 52.3258   1
  -1   5  19 153.600 52.3499   1
  -1   5  19 326.343 50.2569   3
   1   5 -19 140.282 66.9275   2
  -1   5  18 39.2428 47.8043   1
   1   5 -18 2.51833 59.9280   2
  -1   5  18-49.0025 47.3936   3
  -1   5  17 53.4899 44.6876   3
  -1  -5  17 10.7733 28.3772   1
  -1   5  16 14.6302 41.6310   3
  -1  -5  16 43.4562 26.2048   1
  -1  -5  15 1072.05 40.7312   1
  -1   5  15 1014.09 52.5104   3
  -1   5  14 832.307 48.4659   3
   1  -5 -14 851.877 49.9760   3
  -1  -5  14 773.801 34.1557   1
  -1  -5  13 300.730 23.7338   1
  -1   5  13 298.187 35.6334   3
   1   5 -13 269.297 35.3992   3
   1  -5 -13 314.360 38.0192   3
  -1   5  13 345.040 41.5252   4
   1   5 -12 3518.92 95.7886   3
  -1   5  12 3316.14 95.2524   3
   1  -5 -12 3653.36 96.3963   3
  -1   5  12 3608.98 100.854   4
  -1  -5  12 3382.46 83.7704   1
  -1  -5  11-9.60340 15.2257   1
  -1   5  11 8.21955 25.1164   3
   1   5 -11 12.7398 28.8969   3
  -1   5  11 9.30896 30.9217   4
   1  -5 -11 7.08029 27.4701   3
   1   5 -10 1945.62 61.7108   3
  -1  -5  10 1989.63 50.2432   1
  -1   5  10 1929.03 64.4692   4
  -1   5  10 2013.15 61.3611   3
   1  -5 -10 1980.44 62.3015   3
   1   5  -9-8.77124 23.1665   3
  -1  -5   9-7.63787 11.2976   1
  -1   5   9 3.30849 23.2816   4
  -1  -5   8 1849.50 45.0055   1
  -1   5   8 1868.19 57.3157   4
   1   5  -8 1901.29 56.1028   3
  -1   5   7 2144.64 60.3269   4
   1   5  -7 2047.12 58.7918   3
   1   5  -7 2172.42 64.8183   2
   1   5  -6 113.062 22.7559   2
  -1   5   6 85.2408 17.1517   4
  -1   5   5 1445.42 42.1563   4
   1   5  -5 1379.35 46.0641   2
   1   5  -4 833.491 31.8811   2
  -1   5   4 818.734 27.7455   4
   1   5  -3 5135.45 119.349   2
  -1   5   3 5046.90 115.078   4
   1   5  -2 9759.77 218.194   2
   1  -5  -2 10023.0 214.622   4
  -1   5   2 9732.70 213.989   4
  -1   5   1 937.981 25.9693   4
   1  -5  -1 1004.82 26.2349   4
   1   5  -1 998.591 31.1756   2
   1   5   0 12645.1 273.084   4
   1  -5   0 12794.1 269.688   4
  -1  -5   0 12299.0 273.616   2
  -1   5   0 12536.7 269.868   2
  -1   5   0 12538.4 269.401   4
   1  -5   1 564.325 15.6914   4
   1   5   1 541.568 21.0580   4
   1   5   2 17813.0 384.878   4
   1   5   3 3565.92 85.3980   4
   1   5   4 4519.04 102.495   3
   1   5   4 4404.77 105.214   4
  -1   5  -4 4448.17 101.696   1
   1   5   5 79.5382 16.7483   4
  -1   5  -5 105.918 13.5159   1
   1   5   5 92.4729 13.9647   3
   1   5   6 11602.2 248.968   3
  -1   5  -6 11481.0 247.130   1
   1   5   6 11430.8 252.502   4
   1  -5   7 308.683 19.2476   1
  -1  -5  -7 318.366 26.0084   4
   1   5   7 318.273 21.1012   3
  -1   5  -7 319.115 19.0438   1
   1   5   7 330.016 25.5973   4
   1   5   8 7204.49 163.154   3
   1  -5   8 7003.86 160.917   1
   1   5   8 7112.48 166.754   4
  -1   5  -8 7110.16 160.270   1
   1  -5   9 798.432 31.3405   1
   1   5   9 776.667 39.0158   4
  -1   5  -9 746.441 35.6680   3
  -1   5  -9 803.315 30.3744   1
   1   5   9 769.432 32.5520   3
  -1  -5 -10 2885.91 77.0714   3
   1   5  10 2790.39 80.8975   4
  -1   5 -10 2853.12 77.9112   3
   1  -5  10 2741.54 73.1777   1
   1   5  10 2826.86 76.3505   3
  -1  -5 -11 519.266 34.3519   3
   1   5  11 504.234 37.8348   4
   1  -5  11 557.270 29.4180   1
   1   5  11 476.374 33.1059   3
  -1   5 -11 501.849 34.1614   3
  -1   5 -12 5197.23 129.190   3
   1  -5  12 5030.08 123.762   1
   1   5  12 5090.54 127.409   3
  -1  -5 -12 5102.68 127.996   3
  -1   5 -13 714.740 43.1365   3
   1   5  13 664.633 39.8383   3
   1  -5  13 664.308 36.4321   1
  -1  -5 -13 742.459 42.5872   3
   1   5  13 659.191 45.7084   1
   1   5  14 197.930 35.2822   3
  -1  -5 -14 179.881 36.5527   3
   1   5  14 148.581 39.7313   1
   1  -5  14 178.578 29.4894   1
   1  -5  15 129.461 41.8335   4
   1   5  15 166.477 37.4877   3
   1  -5  15 174.366 33.5283   1
   1   5  15 179.318 43.9647   1
   1   5  16 280.958 42.2524   3
   1   5  16 260.831 48.1346   1
   1  -5  16 202.713 34.8841   1
   1   5  17 1568.10 66.6561   3
   1  -5  17 1547.53 60.5509   1
   1   5  17 1671.69 74.9190   1
   1   5  18 930.102 60.7055   3
   1  -5  18 954.353 51.5580   1
   1   5  18 887.269 63.4086   1
   1   5  19 79.8887 53.3173   1
  -1   6  18 468.181 54.6338   3
  -1   6  17 138.575 46.1683   3
  -1   6  16 525.443 47.3650   3
  -1  -6  16 577.074 31.6218   1
  -1  -6  15 71.4616 22.8883   1
  -1   6  15 64.1112 40.8224   3
  -1  -6  14 4107.70 98.1811   1
  -1   6  14 4020.08 112.694   3
  -1  -6  13 52.5318 19.0671   1
  -1   6  13 77.7608 38.1389   4
   1   6 -13 75.4033 33.8571   3
  -1   6  13 70.7828 32.6878   3
  -1   6  12 272.235 33.6099   3
   1   6 -12 346.084 36.1283   3
  -1   6  12 333.770 38.5245   4
  -1  -6  12 236.487 19.7216   1
  -1   6  11 3515.44 96.4111   4
  -1  -6  11 3370.67 80.2060   1
   1   6 -11 3380.64 92.8904   3
  -1   6  11 3505.04 93.9635   3
  -1   6  10 2319.96 70.7526   4
  -1  -6  10 2299.18 55.9710   1
  -1   6  10 2309.84 69.1930   3
   1   6 -10 2336.76 68.9046   3
  -1   6   9 643.259 34.6855   3
   1   6  -9 611.347 34.1966   3
  -1   6   9 632.535 36.1408   4
   1   6  -9 661.919 41.7408   2
   1   6  -8 2583.05 71.1535   3
  -1   6   8 2581.46 72.3876   4
   1   6  -8 2594.28 77.6555   2
  -1   6   7 3109.91 81.2843   4
   1   6  -7 3188.22 87.2036   2
  -1   6   6 3840.16 95.2567   4
   1   6  -6 3962.28 101.170   2
   1   6  -5 87.7266 20.6233   2
   1   6  -5 81.3290 6.18232   1
  -1   6   5 74.1230 17.4663   4
   1   6  -4 3864.70 96.5790   2
  -1   6   4 3856.12 91.7107   4
   1  -6  -3 53.8618 13.5351   4
   1   6  -3 74.8876 17.8244   2
  -1   6   3 74.5258 13.0472   4
   1  -6  -2 686.821 22.6265   4
  -1   6   2 678.063 22.2489   4
   1   6  -2 644.495 27.0590   2
   1  -6  -2 667.714 17.3654   2
  -1  -6   2 612.697 27.1408   2
  -1  -6   1 459.848 19.9900   4
   1  -6  -1 499.939 18.2288   4
   1   6  -1 498.421 22.7916   2
  -1  -6   1 509.054 23.4713   2
  -1   6   1 506.948 17.4087   4
   1  -6   0 587.599 18.2107   4
  -1   6   0 581.987 18.8704   2
  -1  -6   0 572.712 23.5295   2
  -1   6   0 595.752 17.9834   4
  -1  -6  -1 8145.95 181.341   2
   1   6   1 8223.46 181.389   4
   1  -6   1 8234.69 176.892   4
  -1   6  -1 8051.26 179.601   2
   1   6   2 139.599 15.3313   4
   1  -6   2 171.205 9.75231   4
   1   6   3 513.506 23.0927   4
  -1   6  -4 503.386 20.6033   1
   1   6   4 507.916 23.9199   4
   1   6   5 207.988 19.6422   4
  -1   6  -5 188.901 15.3031   1
   1   6   5 178.989 16.7787   3
   1   6   6 2148.98 60.8194   4
   1   6   6 2211.13 58.0801   3
  -1   6  -6 2160.98 55.5288   1
   1   6   7 1184.67 44.3599   4
  -1   6  -7 1324.65 37.9032   1
   1   6   7 1281.02 41.0028   3
   1   6   8 408.296 29.5620   4
   1   6   8 349.318 24.0194   3
  -1   6  -8 338.835 21.3734   1
   1   6   9 41.4354 25.2909   4
   1  -6   9 14.3438 17.3861   1
  -1   6  -9 35.5886 17.4019   1
   1   6   9 36.3990 20.2688   3
   1   6  10 927.615 42.9569   4
  -1   6 -10 944.789 42.4116   3
   1  -6  10 898.926 34.4876   1
   1   6  10 920.982 39.1011   3
   1   6  11 1944.95 59.9191   3
  -1   6 -11 1923.72 62.4315   3
   1  -6  11 1911.07 56.2782   1
   1   6  11 1839.17 65.8556   4
  -1   6 -12-12.2442 32.6696   3
   1   6  12-24.2125 28.0065   3
   1  -6  12 16.1671 23.1079   1
   1   6  12 14.4380 33.1415   4
   1   6  13 6.18556 31.4699   3
  -1   6 -13 62.9900 32.0996   3
   1  -6  13 14.4209 25.5784   1
   1   6  14 430.812 40.3117   3
   1   6  14 407.273 47.3441   1
   1  -6  14 353.680 32.8324   1
   1   6  15 25.8390 43.5322   1
   1  -6  15 27.7745 41.1182   4
   1  -6  15-6.44656 29.5988   1
   1   6  15 43.8843 35.7983   3
   1   6  16 36.9182 46.2205   1
   1   6  16 60.5168 40.3583   3
   1  -6  16 28.1080 31.7628   1
   1   6  17 817.542 63.0204   1
   1   6  17 813.864 54.5785   3
   1  -6  17 949.539 47.2299   1
   1   6  18 1100.75 71.5178   1
   1   6  18 1253.77 64.0900   3
  -1   7  18-20.2378 50.1778   3
  -1   7  17 112.808 44.3727   3
  -1   7  16-30.3817 43.1624   3
   1   7 -15-51.8628 53.2738   2
  -1   7  15 55.3372 39.8242   3
   1   7 -14 150.643 49.4141   2
  -1   7  14 25.6511 37.2786   3
  -1   7  13 12.8439 33.3942   3
   1   7 -13 11.9755 44.4362   2
  -1   7  12 420.999 38.0670   3
  -1   7  12 414.391 40.7882   4
   1   7 -12 511.197 49.9758   2
   1   7 -12 544.159 39.8257   3
   1   7 -11 372.814 41.6464   2
  -1   7  11 321.689 35.4512   4
   1   7 -11 412.047 35.8619   3
  -1   7  11 372.076 33.4265   3
  -1   7  10 2448.28 74.1427   4
   1   7 -10 2444.30 71.7473   3
  -1   7  10 2437.44 72.2476   3
   1   7 -10 2299.40 78.8733   2
  -1   7   9 59.2481 25.2624   3
   1   7  -9 74.9680 25.9487   3
   1   7  -9 50.0333 32.5435   2
  -1   7   9 51.0748 26.7242   4
  -1   7   8 650.031 33.8301   4
   1   7  -8 549.964 38.8425   2
  -1   7   8 582.841 33.1146   3
   1   7  -7-16.7072 26.7279   2
  -1   7   7 9.32890 21.9409   4
  -1   7   6 4830.85 109.122   4
   1   7  -6 4841.19 114.958   2
  -1   7   5 81.4305 17.6314   4
   1   7  -5 121.020 23.4518   2
   1   7  -5 135.870 8.57742   1
   1  -7  -4 2798.33 71.8128   4
  -1   7   4 2808.41 70.8557   4
   1   7  -4 2874.89 76.2218   2
   1  -7  -3 2585.25 59.0612   2
   1  -7  -3 2735.02 66.3182   4
  -1   7   3 2689.34 65.4228   4
   1   7  -3 2550.52 70.0142   2
   1   7  -2 5727.63 129.927   2
   1  -7  -2 5505.08 120.295   2
   1  -7  -2 5464.95 125.241   4
  -1  -7   2 5519.02 129.490   2
  -1   7   2 5495.81 124.714   4
  -1  -7   2 5561.08 126.756   4
   1  -7  -1 496.818 19.1094   4
  -1   7   1 442.979 18.1643   4
  -1  -7   1 458.606 21.6381   4
   1   7  -1 537.137 24.0434   2
  -1  -7   1 524.641 25.2940   2
  -1   7   0 3289.43 76.1627   4
  -1  -7   0 3390.79 80.9656   4
  -1  -7   0 3290.00 81.4660   2
  -1   7   0 3372.97 76.8191   2
   1  -7   0 3351.10 76.7671   4
  -1  -7  -1 688.552 26.3332   2
   1   7   1 703.910 25.9468   4
   1  -7   1 675.494 21.2069   4
  -1  -7  -1 726.468 26.9737   4
  -1   7  -1 679.937 23.9494   2
  -1   7  -2 16696.1 361.711   2
   1   7   2 16645.0 362.720   4
   1  -7   2 16836.6 357.474   4
  -1  -7  -2 16309.8 363.331   4
   1   7   3 256.801 20.1469   4
   1   7   4 3801.46 94.6069   4
  -1   7  -4 3868.97 90.2797   1
   1   7   5 1402.76 45.3605   4
  -1   7  -5 1399.49 39.2235   1
   1   7   5 1330.96 41.1371   3
  -1   7  -6 10390.0 232.612   1
   1   7   6 10771.5 239.031   4
   1   7   6 10686.3 235.924   3
   1   7   7 1018.55 41.0988   4
   1   7   7 982.577 36.7931   3
  -1   7  -7 1070.70 33.7338   1
   1   7   8 1754.23 57.7693   4
  -1   7  -8 1750.08 48.6134   1
   1   7   8 1743.17 52.5901   3
   1   7   9 3952.15 102.253   3
  -1   7  -9 4150.12 97.7315   1
   1   7   9 4091.12 107.430   4
  -1   7 -10 2751.84 78.4047   3
   1   7  10 2700.87 80.1790   4
  -1   7 -10 2662.56 70.2407   1
   1   7  10 2797.37 76.2519   3
   1   7  11 47.5202 26.1240   3
   1   7  11 131.218 35.0451   4
  -1   7 -11 61.1562 29.7775   3
   1   7  12 1124.97 54.5833   4
   1   7  12 1127.70 48.1324   3
  -1   7 -12 1169.27 49.6432   3
   1   7  13 626.539 40.1648   3
   1   7  14 1843.43 66.0640   3
   1   7  15 21.5702 44.9855   1
   1   7  15-10.1240 38.3008   3
   1  -7  15 11.0592 29.1291   1
   1   7  16 2408.32 90.3096   1
   1   7  16 2378.21 81.6804   3
   1   7  17 208.565 54.9697   1
   1   7  17 238.546 44.8919   3
   1   7  18 78.6603 55.9393   1
   1   7  18 55.8588 46.4551   3
  -1   8  18 1590.57 75.9997   3
  -1   8  17 168.737 49.0795   3
   1   8 -17 150.663 63.7100   2
   1   8 -16 974.527 72.6063   2
  -1   8  16 975.843 56.7652   3
  -1   8  15 498.342 44.8551   3
   1   8 -15 411.194 58.9304   2
   1   8 -14 983.828 66.5255   2
  -1   8  14 1086.49 55.7099   3
   1   8 -13 410.316 54.1288   2
  -1   8  13 457.308 40.7235   3
   1   8 -12 4448.88 118.968   3
   1   8 -12 4301.15 128.397   2
  -1   8  12 4575.59 121.801   4
  -1   8  12 4494.78 119.009   3
   1   8 -11 1048.88 48.4731   3
  -1   8  11 940.002 46.8903   3
   1   8 -11 1023.18 58.9373   2
  -1   8  11 1021.32 47.8822   4
   1   8 -10 2814.83 81.8927   3
  -1   8  10 2815.07 82.3705   4
   1   8 -10 2707.63 88.4956   2
  -1   8  10 2816.01 81.7141   3
  -1   8   9 2184.36 66.9353   4
  -1   8   9 2137.24 66.9834   3
   1   8  -9 2138.40 74.3156   2
  -1   8   8 2990.73 82.2417   4
   1   8  -8 2923.19 88.5523   2
  -1   8   8 3039.44 83.3316   3
  -1   8   7 1288.76 44.3984   4
   1   8  -7 1136.07 28.5358   1
  -1   8   7 1264.30 45.2656   3
   1   8  -7 1319.71 51.2678   2
   1   8  -6 4686.81 120.637   2
   1   8  -6 4677.98 102.912   1
  -1   8   6 4796.76 114.138   4
  -1   8   5 3184.16 81.8788   4
   1   8  -5 3255.73 72.9050   1
   1   8  -5 3245.01 88.3909   2
   1   8  -4 4199.69 109.178   2
   1  -8  -4 4393.35 105.263   4
  -1   8   4 4436.78 103.964   4
   1  -8  -3 959.508 25.3656   2
   1   8  -3 922.931 37.9820   2
   1  -8  -3 932.280 33.0753   4
  -1   8   3 921.004 31.6379   4
   1   8  -2 8774.84 196.188   2
   1  -8  -2 8570.95 191.820   4
  -1   8   2 8571.27 191.184   4
  -1  -8   2 8777.81 195.794   2
  -1  -8   2 8542.81 193.300   4
  -1  -8   1 481.013 22.9399   4
  -1   8   1 477.313 19.9917   4
   1   8  -1 468.813 24.9416   2
   1  -8  -1 464.210 20.2694   4
  -1  -8   1 474.906 25.5664   2
  -1  -8   0 1713.88 48.6872   4
  -1   8   0 1768.60 44.3109   4
   1  -8   0 1759.21 44.9377   4
  -1  -8   0 1756.19 49.9231   2
  -1   8   0 1783.18 45.2156   2
  -1  -8  -1 202.338 18.9783   2
  -1   8  -1 152.761 16.2181   2
   1   8   1 199.816 17.8972   4
  -1  -8  -1 186.302 18.2800   4
   1  -8   1 165.111 12.9317   4
  -1   8  -2 4141.82 99.9994   2
  -1  -8  -2 4281.84 102.095   4
  -1  -8  -2 4112.06 99.6778   2
   1   8   2 4180.41 100.819   4
   1  -8   2 4295.16 95.5582   4
   1  -8   3 653.886 21.9074   4
   1   8   3 603.054 27.9378   4
  -1  -8  -3 577.335 28.1370   4
   1   8   4 28.0947 19.1335   4
  -1  -8  -4 62.9138 18.4062   4
  -1  -8  -5 34.8275 20.6303   4
  -1   8  -5 38.6381 15.1034   1
   1   8   5 38.6137 20.7909   4
   1   8   6 169.010 21.1737   3
  -1   8  -6 212.643 18.2862   1
   1   8   6 202.103 24.7241   4
   1   8   7 428.120 31.5315   4
   1   8   7 361.206 25.8032   3
  -1   8  -7 423.290 22.6006   1
   1   8   8 337.326 26.7938   3
  -1   8  -8 363.221 21.7924   1
   1   8   8 294.429 29.8981   4
   1   8   9 65.7732 23.9738   3
   1   8   9 64.1743 29.3363   4
  -1   8  -9 67.0319 18.7489   1
   1   8  10 1249.88 50.4028   4
   1   8  10 1246.44 46.5486   3
   1   8  11 112.370 29.6434   3
   1   8  11 101.486 33.6857   4
  -1   8 -11 91.6991 32.4055   3
   1   8  12 157.197 31.7360   3
  -1   8 -12 230.461 36.3461   3
   1   8  13 429.188 39.7612   3
   1   8  14 538.487 42.4383   3
   1   8  15 105.555 40.0616   3
   1   8  16 481.121 47.6741   3
   1   8  16 413.008 57.4463   1
   1   8  17 34.8179 54.1774   1
   1   8  17 89.2175 45.8679   3
   1   8  18 244.822 58.4905   1
   1   8  18 264.794 48.5303   3
   1   9 -17 221.194 65.8370   2
  -1   9  17 182.902 48.5172   3
   1   9 -16 79.4105 60.7746   2
  -1   9  16 66.1799 46.1446   3
   1   9 -15 120.406 55.2168   2
  -1   9  15 135.255 43.9290   3
   1   9 -14 429.940 58.6475   2
  -1   9  14 468.938 45.0927   3
   1   9 -13 114.406 47.2505   2
  -1   9  13 100.945 37.7461   3
   1   9 -12-18.0051 44.0308   2
  -1   9  12 34.0617 35.9921   4
  -1   9  12-26.3919 34.8718   3
  -1   9  11 83.3193 33.8865   3
  -1   9  11 67.5475 34.4077   4
   1   9 -11 69.6687 41.8392   2
   1   9 -11 53.8456 32.0345   3
  -1   9  10-3.94437 30.5362   3
   1   9 -10 60.0187 39.3499   2
  -1   9  10-31.9008 29.0638   4
  -1   9   9 199.932 30.5178   3
  -1   9   9 194.362 29.7254   4
   1   9  -9 193.549 37.7025   2
  -1   9   8 1018.01 45.0774   3
   1   9  -8 1083.07 51.4520   2
  -1   9   8 1033.54 43.4122   4
  -1   9   7 1853.11 59.1317   3
   1   9  -7 1772.69 42.5835   1
  -1   9   7 1971.80 57.9903   4
   1   9  -7 1915.24 65.0890   2
  -1   9   6 1915.90 56.7920   4
   1   9  -6 1880.92 44.9127   1
   1   9  -6 1933.17 63.9355   2
  -1   9   6 1860.56 59.4463   3
   1   9  -5 873.204 41.4881   2
  -1   9   5 843.516 34.7295   4
   1   9  -4 7431.62 178.016   2
   1  -9  -4 7537.31 164.751   2
  -1   9   4 7711.66 172.373   4
   1  -9  -4 7561.25 173.723   4
  -1   9   3 2349.82 60.2007   4
   1  -9  -3 2305.44 60.7969   4
   1   9  -3 2205.36 65.5201   2
  -1  -9   3 2220.21 60.9534   4
   1  -9  -3 2250.02 53.3084   2
  -1   9   2 1602.86 44.4068   4
  -1  -9   2 1552.09 46.4911   4
   1   9  -2 1546.50 49.0356   2
  -1  -9   2 1567.88 49.7436   2
   1  -9  -2 1603.72 45.1302   4
  -1  -9   1 2705.35 70.1542   2
  -1  -9   1 2575.14 67.7305   4
  -1   9   1 2587.97 64.2049   4
   1  -9  -1 2597.73 64.9475   4
   1  -9   0 13502.9 293.602   4
  -1  -9   0 13341.5 297.907   2
  -1  -9   0 13526.2 297.924   4
  -1   9   0 13595.3 293.380   2
   1   9   1 2500.74 65.7219   4
   1  -9   1 2447.08 61.2004   4
  -1  -9  -1 2436.28 66.5406   4
  -1  -9  -1 2632.62 66.4869   2
  -1   9  -1 2573.67 64.0521   2
  -1   9  -2 3550.25 86.9690   2
  -1  -9  -2 3494.23 88.9254   4
   1  -9   2 3496.37 82.0939   4
  -1  -9  -2 3532.06 86.2776   2
   1   9   2 3534.47 87.7789   4
  -1   9  -3 1191.00 41.2118   2
   1  -9   3 1215.98 34.3461   4
   1   9   3 1195.76 40.5332   4
  -1  -9  -3 1207.80 42.2363   4
  -1  -9  -4 6314.81 146.988   4
  -1   9  -4 6080.02 145.868   2
   1   9   4 6087.21 145.097   4
  -1   9  -5 1180.79 36.2346   1
  -1  -9  -5 1191.12 44.1052   4
   1   9   6 2576.63 72.2740   4
  -1   9  -6 2468.01 64.7196   1
   1   9   6 2629.99 70.0161   3
  -1  -9  -6 2528.08 74.8782   4
  -1   9  -7 930.518 32.6617   1
  -1  -9  -7 908.840 43.3112   4
   1   9   7 843.669 37.0824   3
   1   9   7 888.732 40.1322   4
  -1  -9  -8 3529.28 99.4329   4
   1   9   8 3520.15 92.4494   3
  -1   9  -8 3461.75 86.0053   1
   1   9   8 3671.61 96.5006   4
   1   9   9 10.7605 25.0716   3
   1   9   9 29.3813 30.1700   4
  -1   9  -9 41.5165 18.8992   1
   1   9  10 5781.93 140.409   3
  -1   9 -10 5621.72 132.282   1
   1   9  10 5796.27 144.321   4
  -1   9 -11 1430.24 55.6185   3
  -1   9 -11 1400.45 44.6220   1
   1   9  11 1392.52 53.6234   3
   1   9  11 1421.48 58.7131   4
   1   9  12 1281.69 52.9557   3
   1   9  13 1016.00 50.3528   3
   1   9  14 1986.49 70.5151   3
   1   9  15 32.6802 37.7152   3
   1   9  16 509.872 61.2306   1
   1   9  16 406.842 48.6876   3
   1   9  17 645.712 65.4298   1
   1   9  17 601.682 53.8257   3
  -1  10  17 731.402 58.3484   3
   1  10 -17 716.072 73.9965   2
   1  10 -16 481.795 67.1820   2
  -1  10  16 359.375 50.0403   3
  -1  10  15 1040.61 59.1714   3
   1  10 -15 821.999 70.5876   2
  -1  10  14 1118.36 58.3935   3
   1  10 -14 1189.05 72.6407   2
  -1  10  13 558.918 46.9327   3
   1  10 -13 733.421 60.3073   2
  -1  10  12 1216.40 55.2893   3
   1  10 -12 1057.90 64.9345   2
   1  10 -11 2407.56 87.7691   2
  -1  10  11 2474.29 79.3121   4
  -1  10  11 2498.82 79.0339   3
   1  10 -10 399.171 46.6950   2
  -1  10  10 459.007 37.4788   3
  -1  10  10 461.555 38.5930   4
  -1  10   9 1399.24 53.9421   4
   1  10  -9 1383.59 61.8239   2
  -1  10   9 1403.78 55.5848   3
  -1  10   8 4674.00 121.620   3
  -1  10   8 4751.56 119.685   4
   1  10  -8 4717.10 128.209   2
  -1  10   7 386.469 30.2498   4
   1  10  -7 395.329 40.4497   2
  -1  10   7 334.259 32.9183   3
   1  10  -7 408.256 15.5492   1
  -1  10   6 1484.13 49.7430   4
   1  10  -6 1499.46 57.5698   2
   1  10  -6 1477.92 37.6009   1
   1  10  -5 802.644 41.9578   2
   1 -10  -5 788.191 25.3860   2
  -1  10   5 788.145 34.6021   4
   1 -10  -5 795.805 36.4327   4
  -1  10   4 2969.25 75.6536   4
   1  10  -4 2846.50 81.9705   2
   1 -10  -4 2912.02 67.2613   2
  -1 -10   4 2766.94 75.7636   4
   1 -10  -4 2940.50 77.1145   4
   1  10  -3 2125.83 62.7561   2
   1 -10  -3 2115.77 57.4203   4
   1 -10  -3 1987.64 48.9111   2
  -1  10   3 2020.67 55.7039   4
  -1 -10   2 1391.93 48.7993   2
   1 -10  -2 1409.39 43.8338   4
   1  10  -2 1475.85 49.3976   2
  -1 -10   2 1447.87 45.6427   4
  -1  10   2 1532.53 43.0728   4
  -1  10   1 1807.80 48.1349   4
  -1 -10   1 1810.31 54.3641   2
  -1 -10   1 1776.51 52.5214   4
   1 -10  -1 1771.93 49.1795   4
   1 -10   0 216.261 17.6163   4
  -1 -10   0 190.500 22.2139   4
  -1 -10   0 202.568 22.7959   2
  -1  10   0 217.784 18.4937   2
  -1 -10  -1 1121.74 39.9156   2
  -1  10  -1 1198.93 37.5951   2
   1  10   1 1163.46 39.7048   4
  -1 -10  -1 1164.56 40.5998   4
   1 -10   1 1129.13 34.8870   4
   1  10   2 303.091 25.0972   4
   1 -10   2 299.156 18.6084   4
  -1  10  -2 268.388 23.1231   2
  -1 -10  -2 287.617 23.6252   2
  -1 -10  -2 287.162 25.0591   4
  -1 -10  -3-21.3624 21.0489   4
   1  10   3 9.90233 21.1843   4
   1 -10   3-3.69337 13.9912   4
  -1 -10  -3 2.25144 19.2899   2
  -1  10  -3 6.39125 21.7991   2
  -1  10  -4-5.10802 23.9868   2
  -1 -10  -4 16.3272 22.6048   4
   1 -10   4-2.75277 14.5083   4
   1  10   4 17.3149 22.1070   4
  -1  10  -5 131.042 19.7984   1
  -1 -10  -5 80.9851 26.8156   4
  -1  10  -5 109.532 26.8724   2
   1  10   5 96.0680 25.7429   4
  -1 -10  -6 198.030 31.0881   4
   1  10   6 221.293 27.7985   4
  -1  10  -6 261.257 21.3431   1
  -1  10  -6 262.245 32.9073   2
  -1 -10  -7 392.940 36.2567   4
   1  10   7 366.456 32.7564   4
  -1  10  -7 335.613 36.1064   2
  -1  10  -7 430.077 24.3741   1
   1  10   7 423.993 31.0667   3
  -1 -10  -8 729.153 43.7300   4
  -1  10  -8 723.988 30.4484   1
   1  10   8 744.818 41.9729   4
   1  10   8 801.143 39.1747   3
  -1 -10  -9 1670.82 64.8808   4
   1  10   9 1732.79 61.3269   4
  -1  10  -9 1638.12 48.8226   1
   1  10   9 1661.77 56.6248   3
   1  10  10 579.504 37.4628   3
  -1  10 -10 600.561 29.1950   1
   1  10  10 589.639 43.4634   4
  -1  10 -11 1517.54 46.5028   1
   1  10  11 1528.13 57.3014   3
   1  10  12 234.531 35.6973   3
   1  10  13 650.223 45.5297   3
   1  10  14 909.130 52.1407   3
   1  10  15 116.396 42.5358   3
   1  10  16 288.536 46.2789   3
   1  10  17 251.108 61.9292   1
   1  10  17 249.716 49.6920   3
   1  11 -16 244.653 63.0701   2
  -1  11  16 183.040 49.6483   3
   1  11 -15 24.8692 57.5826   2
  -1  11  15 116.065 46.5178   3
   1  11 -14 116.265 57.1925   2
  -1  11  14 106.162 45.2221   3
   1  11 -13 29.4078 54.2163   2
  -1  11  13-9.92442 42.3136   3
  -1  11  12 87.1665 39.8966   3
   1  11 -12 73.2206 49.4927   2
  -1  11  11 4.55010 37.1721   3
  -1  11  11 14.2480 36.6742   4
   1  11 -11-2.03980 45.7550   2
  -1  11  10 1824.67 66.5072   3
   1  11 -10 1749.60 74.7361   2
  -1  11  10 1768.36 64.4256   4
  -1  11   9 223.635 32.4563   4
   1  11  -9 235.380 43.6754   2
  -1  11   9 214.450 34.3581   3
  -1  11   8 1368.46 53.0594   3
  -1  11   8 1417.85 51.9330   4
   1  11  -8 1199.81 31.2638   1
   1  11  -8 1369.46 61.5353   2
  -1  11   7 127.869 30.2140   3
  -1  11   7 134.404 28.1688   4
   1  11  -7 119.834 12.9867   1
   1  11  -7 152.294 35.9228   2
   1  11  -6 564.121 21.0406   1
   1 -11  -6 510.057 22.2486   2
   1  11  -6 564.900 41.0341   2
  -1  11   6 503.721 32.8833   4
   1 -11  -5 20.4710 24.9544   4
  -1  11   5 15.8037 22.6452   4
   1 -11  -5 15.7575 13.8618   2
   1  11  -5 53.9353 30.8310   2
   1 -11  -4 2194.63 64.2897   4
   1  11  -4 2183.33 69.4176   2
  -1  11   4 2204.00 62.0971   4
  -1 -11   4 2195.97 63.3110   4
   1 -11  -4 2218.28 53.5693   2
   1  11  -3 1205.27 46.1270   2
   1 -11  -3 1213.47 42.2879   4
  -1 -11   3 1064.86 40.5103   4
  -1  11   3 1130.94 39.3775   4
   1  11  -2 8140.77 189.219   2
   1 -11  -2 8129.04 184.408   4
  -1  11   2 8180.53 182.936   4
  -1 -11   2 7958.06 185.766   4
   1 -11  -1 2257.43 61.1535   4
  -1  11   1 2273.74 59.8211   4
  -1 -11   1 2378.41 66.4631   2
  -1 -11   1 2299.59 64.6891   4
  -1 -11   0 371.515 26.6907   4
   1 -11   0 350.193 21.9902   4
  -1 -11   0 370.566 27.8940   2
   1 -11   1 1564.00 45.1865   4
  -1 -11  -1 1628.02 51.5767   4
  -1 -11  -1 1596.76 50.1994   2
  -1  11  -1 1614.25 47.5882   2
  -1 -11  -2 2677.44 75.8427   4
   1 -11   2 2760.67 68.5680   4
   1  11   2 2858.16 74.2484   4
  -1 -11  -2 2699.02 72.5563   2
  -1  11  -2 2664.55 73.0310   2
  -1 -11  -3 4019.20 101.380   4
  -1 -11  -3 3843.30 96.1844   2
   1 -11   3 3906.08 92.3587   4
   1  11   3 3832.53 98.6091   4
  -1  11  -3 3849.64 99.2521   2
   1  11   4 3092.52 83.4625   4
   1 -11   4 3007.34 75.5832   4
  -1 -11  -4 3067.14 79.5141   2
  -1 -11  -4 3277.00 86.4114   4
  -1  11  -4 3083.73 84.9675   2
  -1 -11  -5 3547.05 96.7445   4
   1 -11   5 3455.36 85.8554   4
  -1  11  -5 3561.74 96.6494   2
   1  11   5 3677.58 94.6669   4
  -1  11  -6 4451.05 106.355   1
  -1 -11  -6 4511.63 116.764   4
   1  11   6 4495.40 114.235   4
  -1  11  -6 4323.38 116.254   2
  -1  11  -7 3648.14 105.406   2
  -1 -11  -7 3784.01 104.680   4
  -1  11  -7 3926.21 93.3902   1
   1  11   7 3784.95 102.673   4
   1  11   7 3790.07 100.490   3
  -1 -11  -8 1765.77 66.3250   4
  -1  11  -8 1676.30 65.9097   2
   1  11   8 1706.17 61.9307   4
  -1  11  -8 1807.43 51.1700   1
   1  11   8 1756.98 59.7708   3
   1  11   9 3227.50 94.1587   4
  -1  11  -9 3197.56 98.9973   2
  -1  11  -9 3261.77 81.4006   1
  -1 -11  -9 3351.04 98.6862   4
   1  11   9 3251.93 91.1052   3
   1  11  10 794.633 48.6339   4
  -1  11 -10 786.016 54.0658   2
   1  11  10 802.669 43.9707   3
  -1  11 -10 867.136 33.5337   1
  -1  11 -11 555.053 52.7677   2
  -1  11 -11 583.608 30.0095   1
   1  11  11 678.682 43.0287   3
  -1  11 -12 786.060 60.6142   2
   1  11  12 823.463 48.5496   3
   1  11  13 667.325 47.0994   3
  -1  11 -13 584.645 60.7439   2
   1  11  14 410.864 44.3485   3
  -1  11 -14 527.375 61.1371   2
   1  11  15 269.112 46.3617   3
  -1  11 -15 128.888 59.4587   2
   1  11  16 619.497 52.6434   3
  -1  11 -16 460.063 67.5313   2
   1  12 -16 355.102 69.8182   2
  -1  12  16 507.914 57.0088   3
   1  12 -15 801.230 72.8508   2
  -1  12  15 752.676 57.7047   3
   1  12 -14 981.961 73.9716   2
  -1  12  14 1044.77 61.2043   3
   1  12 -13 1666.36 82.4696   2
  -1  12  13 1533.80 67.7885   3
   1  12 -12 17.8142 53.3485   2
  -1  12  12 59.2178 36.8646   3
  -1  12  11 578.356 47.8645   3
   1  12 -11 663.570 58.8177   2
   1  12 -10 1481.89 72.1547   2
  -1  12  10 1533.23 59.7810   4
  -1  12  10 1503.08 62.8890   3
  -1  12   9 2084.76 68.7076   4
   1  12  -9 2042.15 79.3733   2
  -1  12   9 2028.03 71.1712   3
  -1  12   8 170.855 34.0300   3
  -1  12   8 167.388 31.8759   4
   1  12  -8 213.134 44.2748   2
   1  12  -8 188.551 13.4358   1
  -1  12   7 2491.37 73.8397   4
   1  12  -7 2543.49 83.9086   2
   1  12  -7 2456.13 59.3406   1
  -1  12   7 2521.30 77.7273   3
   1 -12  -7 2512.98 61.9312   2
   1  12  -6 1474.85 40.7443   1
   1  12  -6 1450.25 61.2839   2
   1 -12  -6 1550.65 40.9706   2
  -1  12   6 1592.53 53.1248   4
  -1  12   5 3206.11 85.9671   4
   1  12  -5 3176.38 94.0987   2
  -1 -12   5 3326.69 86.8648   4
   1 -12  -5 3330.64 89.2624   4
   1 -12  -5 3231.58 75.8309   2
   1 -12  -4 734.187 36.0129   4
   1  12  -4 675.793 41.4072   2
  -1 -12   4 690.988 35.1291   4
  -1  12   4 642.749 33.2068   4
   1 -12  -4 666.923 24.0102   2
  -1 -12   3 114.319 25.0873   4
  -1  12   3 114.889 22.4181   4
   1  12  -3 134.968 31.2015   2
   1 -12  -3 149.477 26.0376   4
  -1 -12   2 1380.77 48.0830   4
   1 -12  -2 1445.40 45.8996   4
  -1  12   2 1346.86 44.0763   4
  -1  12   1 2962.97 74.4246   4
  -1 -12   1 2986.76 80.9172   2
   1 -12  -1 2963.32 76.4070   4
  -1 -12   1 2820.26 79.3386   4
   1 -12   0 319.382 23.3362   4
  -1 -12   0 287.488 29.3687   2
  -1 -12   0 281.977 27.7292   4
  -1  12  -1 42.2509 21.5195   2
   1 -12   1-4.80771 18.0117   4
  -1 -12  -1 21.3853 24.7060   4
  -1 -12  -1 12.6910 23.9007   2
   1  12   2 1360.49 46.4406   4
   1 -12   2 1258.28 40.4092   4
  -1 -12  -2 1380.92 48.6055   4
  -1 -12  -2 1358.83 45.7949   2
  -1  12  -2 1259.89 45.2944   2
   1 -12   3 196.566 19.6737   4
  -1  12  -3 199.420 28.7143   2
  -1 -12  -3 155.509 25.4256   2
  -1 -12  -3 223.988 28.8104   4
   1  12   3 235.807 28.3414   4
  -1 -12  -4 256.773 26.6348   2
  -1 -12  -4 271.994 32.5365   4
   1  12   4 245.530 30.0965   4
  -1  12  -4 326.028 33.6820   2
   1 -12   4 274.427 21.7565   4
  -1 -12  -5 42.4161 28.6893   4
  -1 -12  -5 27.0614 23.2011   2
   1  12   5 56.2666 28.2001   4
   1 -12   5 18.3917 19.2513   4
  -1  12  -5 61.4935 31.9091   2
   1 -12   6 112.872 21.3132   4
  -1 -12  -6 119.131 33.7837   4
   1  12   6 79.0321 30.7933   4
  -1  12  -6 79.4570 34.2167   2
  -1  12  -6 61.1605 22.4353   1
   1  12   7 202.222 31.6017   3
  -1  12  -7 229.579 39.2163   2
  -1 -12  -7 280.704 36.8254   4
  -1  12  -7 252.332 24.5383   1
   1  12   7 254.348 35.8746   4
  -1  12  -8 315.257 43.6738   2
  -1 -12  -8 388.565 39.6327   4
   1  12   8 329.196 34.2139   3
  -1  12  -8 356.726 25.9671   1
   1  12   8 353.992 38.1385   4
   1  12   9-14.3783 30.3952   3
  -1 -12  -9 29.2829 39.8448   4
  -1  12  -9 17.1618 21.4410   1
   1  12   9 40.8926 35.3958   4
  -1  12  -9 31.1733 41.1000   2
   1  12  10 475.602 39.8634   3
  -1  12 -10 469.689 28.1001   1
  -1  12 -10 558.134 51.3722   2
  -1  12 -11 156.524 23.8575   1
   1  12  11 107.307 36.0546   3
  -1  12 -11 177.028 49.6398   2
   1  12  12 125.451 37.7775   3
  -1  12 -12 150.054 51.9717   2
   1  12  13 547.662 46.7086   3
  -1  12 -13 420.396 59.8223   2
   1  12  14 204.585 43.0625   3
  -1  12 -14 109.090 56.7321   2
   1  12  15 1085.31 59.9919   3
  -1  12 -15 983.250 75.2903   2
  -1  12 -16 2.55233 63.1112   2
   1  12  16 67.0954 46.5374   3
  -1  13  15 111.311 52.0290   3
   1  13 -15-10.5279 63.9461   2
  -1  13  14 68.1907 48.6655   3
   1  13 -14 25.2448 61.2006   2
  -1  13  13 421.134 50.7497   3
   1  13 -13 492.326 64.6354   2
  -1  13  12 504.086 49.5406   3
   1  13 -12 599.489 63.9594   2
   1  13 -11 451.171 59.0125   2
  -1  13  11 502.077 48.6602   3
   1  13 -10 181.029 50.3747   2
  -1  13  10 94.4346 39.9954   3
  -1  13   9 62.1378 34.7569   4
  -1  13   9 104.687 39.1750   3
   1  13  -9 86.6635 46.7473   2
   1  13  -8 670.864 22.5635   1
   1  13  -8 780.034 53.6509   2
  -1  13   8 845.391 47.7523   3
  -1  13   8 765.490 43.4892   4
   1 -13  -8 685.956 28.3697   2
   1  13  -7 5474.62 122.800   1
   1 -13  -7 5408.94 123.387   2
   1  13  -7 5628.79 146.901   2
  -1  13   7 5531.06 136.693   4
  -1  13   7 5524.17 141.276   3
  -1 -13   6 2799.23 79.4041   4
   1  13  -6 2848.25 68.8208   1
  -1  13   6 2815.51 80.2253   4
   1 -13  -6 2824.69 67.5129   2
   1  13  -6 2823.56 89.9205   2
   1 -13  -5 2735.70 80.5783   4
  -1  13   5 2856.38 77.7985   4
  -1 -13   5 2851.43 78.9373   4
   1 -13  -5 2742.54 66.0808   2
   1  13  -5 2821.13 87.3945   2
  -1 -13   4 221.473 29.1865   4
  -1  13   4 213.823 26.9618   4
   1  13  -4 179.702 35.4038   2
   1 -13  -4 175.692 28.5399   4
   1  13  -3 1120.46 51.3236   2
   1 -13  -3 1257.87 45.6053   4
  -1 -13   3 1146.28 45.5259   4
  -1  13   3 1180.01 42.9099   4
  -1  13   2 2527.44 68.6748   4
   1 -13  -2 2528.25 70.7138   4
  -1 -13   2 2599.74 73.3817   4
   1 -13  -1 798.732 35.3396   4
  -1 -13   1 855.588 39.5840   4
  -1 -13   0 833.767 39.4095   2
  -1 -13   0 795.477 39.6697   4
   1 -13   0 795.224 33.2568   4
   1 -13   1 62.5045 21.0211   4
  -1 -13  -1 52.8499 27.6189   4
  -1 -13  -1 40.1474 27.0824   2
  -1  13  -2 5562.62 134.628   2
   1  13   2 5608.39 135.926   4
  -1 -13  -2 5667.20 135.126   2
   1 -13   2 5573.35 130.688   4
  -1 -13  -2 5611.03 138.754   4
   1  13   3 4028.90 104.006   4
  -1 -13  -3 4051.85 106.697   4
  -1  13  -3 4038.59 104.590   2
  -1 -13  -3 4156.39 101.796   2
   1 -13   3 3853.54 96.9004   4
   1  13   4 1520.39 53.8895   4
  -1 -13  -4 1475.03 56.3532   4
   1 -13   4 1518.52 45.8094   4
  -1  13  -4 1393.16 55.0724   2
  -1 -13  -4 1513.71 50.4670   2
   1 -13   5 37.9527 20.8617   4
   1  13   5 9.50846 28.5660   4
  -1 -13  -5 70.2970 26.2259   2
  -1  13  -5 94.1135 34.4744   2
  -1 -13  -5 48.8889 31.4266   4
  -1  13  -6 1531.78 61.1018   2
  -1 -13  -6 1614.16 61.7516   4
  -1 -13  -6 1542.45 51.1578   2
  -1  13  -6 1463.85 48.0777   1
   1 -13   6 1492.96 47.8492   4
   1  13   6 1549.80 57.3267   4
   1  13   7 1246.89 51.7951   3
   1  13   7 1094.20 51.3305   4
  -1 -13  -7 1268.45 56.0803   4
  -1  13  -7 1118.10 56.9194   2
   1 -13   7 1107.99 41.2277   4
  -1  13  -7 1148.56 40.9444   1
  -1  13  -8 622.844 31.4250   1
  -1  13  -8 622.609 49.9012   2
   1  13   8 671.783 43.4118   3
  -1 -13  -8 685.333 48.2903   4
   1  13   8 708.159 45.7645   4
  -1 -13  -9 216.930 44.4877   4
  -1  13  -9 224.147 45.0801   2
  -1  13  -9 217.282 25.6636   1
   1  13   9 284.300 35.8907   3
  -1  13 -10 373.117 51.0680   2
  -1  13 -10 458.583 28.3263   1
   1  13  10 401.192 40.7237   3
  -1  13 -11 890.352 62.1748   2
  -1  13 -11 788.256 35.2149   1
  -1  13 -12 1507.29 75.8585   2
   1  13  12 1439.57 62.9015   3
  -1  13 -13 2.24629 56.4200   2
   1  13  13 74.2905 42.5734   3
  -1  13 -14 186.439 59.2731   2
   1  13  14 211.133 45.7947   3
  -1  13 -15 620.602 70.4301   2
   1  13  15 695.556 54.1150   3
  -1  14  14 155.897 51.3412   3
   1  14 -14 154.353 62.7069   2
  -1  14  13 607.911 55.4882   3
   1  14 -13 675.928 69.6717   2
   1  14 -12 1031.51 72.5508   2
  -1  14  12 999.124 58.5024   3
   1  14 -11 1242.54 74.5442   2
  -1  14  11 1374.25 65.2803   3
  -1  14  10 494.989 48.2287   3
   1  14 -10 477.882 56.6743   2
   1  14  -9 1345.17 70.0566   2
  -1  14   9 1173.19 60.9879   3
  -1  14   9 1393.83 57.7780   4
   1 -14  -9 1335.71 40.1089   2
   1  14  -8 2079.00 80.8061   2
   1 -14  -8 2087.73 52.1000   2
  -1  14   8 2224.80 69.8815   4
  -1  14   8 2246.44 75.3357   3
   1  14  -7 959.649 31.6349   1
  -1  14   7 986.063 46.5624   4
  -1 -14   7 1013.77 46.9695   4
   1  14  -7 984.236 58.5802   2
   1 -14  -7 1001.02 31.4580   2
  -1 -14   6 972.978 44.9598   4
  -1  14   6 936.233 43.7190   4
   1  14  -6 835.649 53.3189   2
   1  14  -6 946.115 32.0894   1
   1 -14  -6 900.656 28.9074   2
   1 -14  -5 4181.32 110.660   4
  -1 -14   5 4102.60 107.277   4
  -1  14   5 4143.87 106.543   4
   1  14  -5 4110.10 115.576   2
   1 -14  -4 345.253 34.0489   4
  -1 -14   4 291.898 31.6563   4
  -1  14   4 347.187 31.4399   4
   1  14  -4 332.239 41.1187   2
   1 -14  -3 46.6590 27.6107   4
  -1 -14   3 121.570 29.0517   4
  -1  14   3 49.3850 24.6368   4
  -1  14   2 632.663 31.8854   4
   1 -14  -2 600.347 34.6543   4
  -1 -14   2 571.978 35.9316   4
   1 -14  -1 2793.44 73.9501   4
  -1 -14   1 2522.89 76.6238   4
  -1 -14   0 1106.62 46.0264   4
  -1 -14   0 968.685 44.8169   2
   1 -14   0 1014.86 39.6536   4
   1 -14   1 793.947 34.8548   4
  -1 -14  -1 784.227 40.0242   2
  -1 -14  -1 830.155 41.9921   4
  -1 -14  -2 2186.82 71.6648   4
  -1  14  -2 2408.91 69.2399   2
  -1 -14  -2 2327.94 68.6213   2
   1 -14   2 2330.27 63.7930   4
   1 -14   3 52.3710 22.4848   4
   1  14   3 49.4409 28.8642   4
  -1  14  -3 64.5618 30.2173   2
  -1 -14  -3 72.0048 31.8747   4
  -1 -14  -3 44.3745 27.5111   2
  -1 -14  -4 144.674 29.1812   2
  -1  14  -4 101.575 34.1720   2
   1  14   4 161.504 31.3688   4
  -1 -14  -4 108.458 35.1405   4
   1 -14   4 82.1810 22.7935   4
  -1 -14  -5 48.7260 34.3962   4
  -1 -14  -5 15.6304 27.1838   2
  -1  14  -5 25.1505 34.9188   2
   1  14   5 45.8849 32.8160   4
   1 -14   5 12.4054 22.0309   4
  -1 -14  -6 64.5057 36.8393   4
  -1  14  -6 39.7049 37.8578   2
  -1 -14  -6 55.7263 27.9023   2
  -1  14  -6 101.245 25.4896   1
   1  14   6 34.9722 32.4432   4
   1 -14   6 62.6012 23.7120   4
  -1 -14  -7 81.8090 39.8828   4
  -1 -14  -7 54.8526 28.4419   2
  -1  14  -7 76.4674 24.1247   1
   1 -14   7 52.5699 24.2380   4
   1  14   7 36.5940 34.5964   4
  -1  14  -7 29.8855 42.2489   2
   1  14   7 88.9584 33.8670   3
  -1  14  -8 27.4694 23.8515   1
  -1  14  -8 38.7421 44.1214   2
   1 -14   8 25.4915 25.5745   4
   1  14   8 48.9624 35.9755   3
  -1 -14  -8 84.6204 42.0978   4
  -1  14  -9 3.74172 45.8290   2
  -1  14  -9 10.5650 23.6044   1
   1  14   9 1.47871 36.2234   3
  -1 -14  -9 67.1102 43.8452   4
  -1  14 -10 99.5602 25.1900   1
  -1  14 -10 92.9520 50.2180   2
   1  14  10 73.9990 39.3758   3
  -1  14 -11 841.129 64.3283   2
   1  14  11 880.523 52.2872   3
  -1  14 -11 790.137 34.5827   1
   1  14  12 9.48841 40.4549   3
  -1  14 -12 63.4543 55.4373   2
  -1  14 -12-1.24910 22.9063   1
  -1  14 -13 94.2162 57.4968   2
   1  14  13 118.019 44.1018   3
  -1  14 -14 7.21577 59.6505   2
   1  14  14 13.4184 45.0281   3
   1  15 -13 20.1311 61.0641   2
  -1  15  13 43.8179 49.4574   3
  -1  15  12 214.322 47.8215   3
   1  15 -12 118.358 59.6539   2
   1  15 -11 92.7970 56.5533   2
  -1  15  11 146.587 48.3763   3
   1 -15 -11 54.3999 23.9138   2
   1  15 -10 348.183 57.4295   2
  -1  15  10 377.716 47.2414   3
   1 -15 -10 358.161 25.1188   2
   1  15  -9 116.619 9.05431   1
  -1 -15   9 166.985 38.1604   4
   1  15  -9 196.127 52.7915   2
   1 -15  -9 151.932 20.4450   2
  -1  15   9 158.434 44.2453   3
   1  15  -8 45.9940 47.8068   2
  -1 -15   8 43.5315 34.2206   4
   1 -15  -8 25.1233 17.5238   2
  -1  15   8 64.1739 34.8813   4
   1  15  -8 55.3886 15.9782   1
  -1  15   8 82.9635 41.2553   3
   1  15  -7 24.8265 17.9401   1
  -1 -15   7 16.1240 32.1124   4
  -1  15   7 38.4095 33.9251   4
   1  15  -7 92.1630 45.2304   2
  -1 -15   6 79.0262 32.7547   4
  -1  15   6 83.9747 32.7505   4
   1  15  -6 84.2471 44.3505   2
   1 -15  -5-7.98911 32.9897   4
  -1  15   5 34.2033 30.6934   4
  -1 -15   5 16.7713 30.9385   4
   1  15  -5 21.6360 41.5478   2
   1  15  -4 1905.09 70.2220   2
  -1  15   4 1995.70 61.6668   4
  -1 -15   4 1869.49 63.9115   4
   1 -15  -4 1925.40 65.0809   4
   1 -15  -3 1683.00 58.3806   4
  -1  15   3 1687.92 55.5934   4
  -1 -15   3 1719.74 59.4268   4
   1 -15  -2 558.682 35.4350   4
  -1 -15   2 531.065 37.9369   4
   1 -15  -1 2228.77 66.4219   4
  -1 -15   1 2272.36 70.7434   4
   1 -15   0 5983.49 140.275   4
  -1 -15   0 5713.27 145.774   4
   1 -15   1 1962.14 59.8552   4
  -1 -15  -1 2035.44 67.4813   4
  -1 -15  -1 2168.27 65.8097   2
  -1 -15  -2 945.128 48.0847   4
  -1 -15  -2 962.299 43.4889   2
   1 -15   2 967.897 38.8681   4
  -1  15  -3 2864.54 84.2247   2
  -1 -15  -3 2920.87 88.4479   4
  -1 -15  -3 2983.41 81.9821   2
   1 -15   3 2913.74 77.6048   4
   1  15   3 3054.62 85.1492   4
   1 -15   4 698.138 33.9914   4
  -1 -15  -4 703.137 38.3278   2
  -1  15  -4 705.879 45.3303   2
  -1 -15  -4 710.805 46.1248   4
   1  15   4 749.100 43.4017   4
   1 -15   5 1893.76 58.1757   4
   1  15   5 2017.16 67.6836   4
  -1 -15  -5 2027.99 72.1067   4
  -1 -15  -5 2096.64 62.7756   2
  -1  15  -5 2000.54 71.5089   2
  -1  15  -6 406.967 31.3084   1
   1 -15   6 503.818 30.9781   4
  -1 -15  -6 487.398 45.6297   4
   1  15   6 465.860 42.6660   4
  -1 -15  -6 429.112 34.0861   2
  -1  15  -6 459.717 47.2860   2
  -1 -15  -7 3387.09 89.0704   2
  -1  15  -7 3353.63 104.161   2
  -1 -15  -7 3365.20 102.812   4
   1 -15   7 3293.61 86.5564   4
  -1  15  -7 3285.70 86.5078   1
   1 -15   8 978.992 42.1323   4
  -1 -15  -8 1007.88 58.8660   4
  -1 -15  -8 1010.30 45.3933   2
  -1  15  -8 949.115 39.6594   1
   1  15   8 1081.24 54.1200   3
  -1  15  -8 1037.82 61.1222   2
  -1 -15  -9 2515.25 90.1833   4
   1  15   9 2532.51 83.1442   3
   1 -15   9 2357.63 71.4888   4
  -1  15  -9 2546.23 68.2066   1
  -1  15  -9 2517.86 91.4757   2
   1  15  10 1534.87 64.8563   3
  -1  15 -10 1471.92 74.9661   2
  -1  15 -10 1298.19 45.1813   1
  -1  15 -11 985.098 38.1667   1
  -1  15 -11 1154.17 70.5990   2
   1  15  11 1029.01 57.4415   3
   1  15  12 82.4533 43.4690   3
  -1  15 -12 185.389 59.3880   2
  -1  15 -13 701.958 70.1353   2
   1  15  13 700.387 56.7258   3
   1  16 -12 94.2895 60.6516   2
  -1  16  12 85.2783 50.8547   3
  -1  16  11 462.912 53.9687   3
   1  16 -11 333.238 63.0627   2
  -1  16  10 107.327 47.0172   3
   1  16 -10 102.509 59.3238   2
  -1 -16  10 68.3449 39.0622   4
  -1 -16   9 1410.26 53.9749   4
   1  16  -9 1410.40 71.4453   2
  -1  16   9 1430.31 63.8728   3
   1  16  -8 18.9040 16.9818   1
  -1  16   8 47.3283 44.6603   3
   1  16  -8 22.5947 50.9673   2
  -1 -16   8-31.6799 35.2673   4
   1  16  -7 779.826 30.4847   1
   1  16  -7 895.246 60.6805   2
  -1 -16   7 794.891 45.7069   4
  -1  16   7 787.944 46.8058   4
  -1 -16   6 8.90324 34.0319   4
  -1  16   6 63.0128 33.4278   4
   1  16  -6 12.8178 45.5316   2
  -1 -16   5 569.651 41.0876   4
  -1  16   5 588.501 39.9274   4
   1  16  -5 551.311 50.9640   2
  -1  16   4 714.726 40.1311   4
   1 -16  -4 634.038 43.3431   4
  -1 -16   4 688.922 42.5193   4
  -1  16   3 1892.97 60.2583   4
  -1 -16   3 1767.29 64.3965   4
   1 -16  -3 1954.85 64.9468   4
   1 -16  -2-1.12941 30.0683   4
  -1 -16   2 1.27902 31.4770   4
   1 -16  -1 372.700 33.3410   4
  -1 -16   1 380.089 37.6756   4
  -1 -16   0 36.1484 33.0765   4
   1 -16   0 36.7776 26.9712   4
  -1 -16  -1 1920.00 67.5066   4
   1 -16   1 1920.85 59.5741   4
  -1 -16  -2 243.653 37.9542   4
   1 -16   2 190.128 27.5903   4
  -1 -16  -2 206.023 33.6680   2
  -1 -16  -3 99.5908 31.6719   2
  -1  16  -3 113.793 34.0367   2
  -1 -16  -3 129.870 38.0616   4
   1 -16   3 76.2059 25.5674   4
  -1 -16  -4 76.5884 37.7694   4
  -1 -16  -4 39.5372 30.3812   2
   1  16   4 22.9913 34.0701   4
  -1  16  -4-13.3426 35.9160   2
   1 -16   4 17.2799 25.1596   4
  -1 -16  -5 11.4357 38.9024   4
  -1  16  -5 56.5582 39.2262   2
   1  16   5 37.3406 36.2381   4
   1 -16   5 44.1010 26.2634   4
  -1 -16  -5 0.97266 30.0361   2
  -1 -16  -6 283.870 34.1097   2
  -1  16  -6 234.236 44.9361   2
  -1  16  -6 292.655 30.9516   1
  -1 -16  -6 284.719 46.2512   4
   1 -16   6 256.131 28.7452   4
   1 -16   7 849.030 40.8251   4
  -1 -16  -7 1023.39 58.4549   4
  -1  16  -7 1006.10 41.4399   1
  -1  16  -7 989.009 60.6337   2
  -1 -16  -7 1047.94 45.4909   2
   1 -16   8-9.23040 27.8469   4
   1  16   8 71.5789 41.6168   3
  -1 -16  -8 72.6376 46.1614   4
  -1  16  -8-13.0834 47.0082   2
  -1 -16  -8 21.5505 32.0821   2
  -1  16  -8-3.40038 25.5494   1
  -1  16  -9 1108.95 67.2353   2
   1 -16   9 911.223 43.5037   4
  -1  16  -9 947.271 40.5902   1
   1  16   9 1014.08 57.9433   3
  -1 -16  -9 1048.65 64.1880   4
  -1 -16  -9 1101.72 47.3250   2
  -1 -16 -10 120.570 35.2336   2
   1  16  10 110.286 43.7061   3
   1 -16  10 111.434 32.1101   4
  -1  16 -10 138.776 55.5391   2
   1  16  11-20.2860 46.1819   3
   1 -16  11 41.1089 34.0657   4
  -1  16 -11-33.2469 57.7469   2
  -1  16 -12 46.6682 59.6454   2
   1  16  12 56.6383 46.4860   3
  -1 -17  11 146.043 43.8987   4
  -1  17  11 221.552 54.5097   3
   1  17 -11 297.046 65.9239   2
  -1 -17  10 211.733 43.0894   4
   1  17 -10 165.304 60.3820   2
  -1  17  10 141.657 47.4549   3
  -1  17   9 200.918 51.3031   3
   1  17  -9 179.866 57.9805   2
  -1 -17   9 279.858 42.3359   4
  -1  17   8 882.881 57.4321   3
   1  17  -8 769.598 64.7636   2
   1  17  -8 772.685 28.5334   1
  -1 -17   8 840.813 49.7147   4
  -1 -17   7 466.846 42.6955   4
   1  17  -7 509.181 27.2398   1
   1  17  -6 704.282 58.3393   2
  -1  17   6 649.994 44.0497   4
  -1 -17   6 656.001 44.4613   4
   1  17  -6 581.666 31.0826   1
  -1 -17   5 786.380 46.7183   4
  -1  17   5 882.049 46.4932   4
   1 -17  -5 805.424 49.6188   4
  -1 -17   4 120.134 34.8374   4
   1 -17  -4 126.807 37.7431   4
  -1  17   4 66.3680 31.5294   4
  -1 -17   3 986.003 50.1074   4
   1 -17  -3 997.210 48.7498   4
   1 -17  -2 666.286 42.4838   4
  -1 -17   2 670.916 45.1426   4
   1 -17  -1 2353.67 71.9458   4
  -1 -17   1 2385.79 77.1902   4
   1 -17   0 162.819 31.1545   4
  -1 -17   0 164.536 37.6973   4
  -1 -17  -1 2591.95 82.1694   4
   1 -17   1 2549.89 73.6352   4
  -1 -17  -2 1431.24 60.4101   4
   1 -17   2 1276.86 48.6723   4
   1 -17   3 981.203 42.2308   4
  -1 -17  -3 1005.44 47.2306   2
  -1 -17  -3 1013.02 54.5011   4
  -1 -17  -4 370.699 45.5310   4
  -1  17  -4 440.778 44.4914   2
  -1 -17  -4 451.586 36.9425   2
   1 -17   4 470.314 33.1962   4
  -1  17  -5 1536.45 66.4126   2
   1 -17   5 1614.39 54.5549   4
  -1 -17  -5 1711.99 57.8844   2
  -1 -17  -6 601.286 39.2672   2
   1 -17   6 583.189 36.8869   4
  -1 -17  -6 688.153 54.5276   4
  -1  17  -6 612.584 37.8987   1
  -1  17  -6 635.610 53.0620   2
   1 -17   7 227.187 31.4366   4
  -1 -17  -7 162.038 50.2450   4
  -1  17  -7 165.758 30.3027   1
  -1  17  -7 275.131 52.3440   2
  -1 -17  -7 234.196 34.1131   2
   1 -17   8 107.548 30.6190   4
  -1  17  -8 100.527 29.2474   1
  -1 -17  -8 77.3378 50.1329   4
   1  17   8 78.8780 44.3672   3
  -1 -17  -8 100.118 34.0692   2
  -1  17  -8 44.1413 50.9969   2
   1 -17   9 95.4772 31.6945   4
   1  17   9 48.5915 44.4268   3
  -1  17  -9 83.4436 52.6106   2
   1 -17  10 67.2814 32.1401   4
   1  17  10 6.98948 45.7890   3
  -1  17 -10 70.6367 54.8726   2
   1 -17  11 648.218 42.4510   4
   1  17  11 650.935 56.9352   3
  -1  17 -11 638.153 68.9493   2
  -1  18  10 122.785 55.0001   3
  -1 -18  10 53.2892 42.1352   4
   1  18 -10 9.45289 61.2719   2
  -1  18   9 816.965 63.7013   3
  -1 -18   9 820.239 53.0786   4
   1  18  -9 872.762 70.8670   2
  -1 -18   8-22.2137 39.3994   4
  -1  18   8-11.9849 46.9324   3
   1  18  -8-93.4326 58.7388   2
  -1 -18   7 684.529 48.9403   4
   1  18  -7 800.914 66.6648   2
   1  18  -6 37.1309 24.2546   1
  -1 -18   6 55.7119 38.1738   4
  -1  18   5 1451.74 57.5453   4
  -1 -18   5 1346.05 58.9372   4
   1 -18  -4 25.4203 38.9021   4
  -1 -18   4-9.64276 37.4427   4
   1 -18  -3 593.898 44.4937   4
  -1 -18   3 691.831 46.7311   4
  -1 -18   2 115.731 38.4917   4
   1 -18  -2 141.941 36.1376   4
   1 -18  -1 520.204 39.9865   4
  -1 -18   1 509.525 45.5549   4
   1 -18   0 30.6515 31.9176   4
  -1 -18   0 59.0358 37.5313   4
  -1 -18  -1 62.0980 39.4095   4
   1 -18   1 4.17726 30.4525   4
   1 -18   2 17.9002 30.4070   4
  -1 -18  -2 59.7682 40.1071   4
  -1 -18  -3 133.000 42.2843   4
   1 -18   3 140.062 31.4333   4
  -1 -18  -4 80.8056 33.8102   2
  -1 -18  -4 86.7136 44.3120   4
   1 -18   4 131.612 30.4258   4
  -1 -18  -5 320.588 37.0717   2
  -1 -18  -5 372.626 50.2336   4
  -1  18  -5 260.063 46.0783   2
   1 -18   5 232.887 32.0683   4
   1 -18   6 47.0789 29.5668   4
  -1  18  -6 50.0699 47.2760   2
  -1  18  -6 44.7978 31.1425   1
  -1 -18  -6 22.4967 47.4647   4
  -1 -18  -6 86.4463 34.3916   2
  -1  18  -7 37.1885 30.8629   1
  -1  18  -7-34.5885 50.4963   2
   1 -18   7-51.2255 31.0662   4
  -1 -18  -7 40.9815 48.7157   4
  -1  18  -8 50.8287 53.1184   2
   1  18   8-3.60262 48.5075   3
   1 -18   8 53.5092 31.9633   4
  -1 -18  -8-2.04492 51.3327   4
  -1  18  -9 4.14024 56.1975   2
   1 -18   9 16.4099 31.4869   4
   1  18   9 41.8064 48.7765   3
  -1  18 -10 205.351 60.7310   2
   1 -18  10 212.416 34.8577   4
   1  18  10 198.772 52.3458   3
  -1 -19   8 181.978 44.0095   4
  -1  19   8 239.744 54.9864   3
   1  19  -8 213.844 60.3333   2
  -1 -19   7 458.581 46.6370   4
  -1 -19   6 31.0832 40.7569   4
  -1 -19   5 174.248 40.8728   4
  -1 -19   4 224.098 42.4783   4
   1 -19  -4 300.410 43.4598   4
  -1 -19   3 119.715 41.3162   4
   1 -19  -3 116.960 39.4980   4
  -1 -19   2 224.125 43.6145   4
   1 -19  -2 309.439 40.4428   4
  -1 -19   1 772.836 52.7822   4
   1 -19  -1 907.865 47.9939   4
   1 -19   0 422.811 38.0677   4
  -1 -19   0 365.233 46.5244   4
  -1 -19  -1 1331.60 61.8685   4
   1 -19   1 1264.31 52.4414   4
   1 -19   2 18.6495 32.1423   4
  -1 -19  -2 64.1811 44.3945   4
   1 -19   3 1841.11 60.5394   4
  -1 -19  -3 1777.67 74.3645   4
   1 -19   4 1034.14 46.2324   4
  -1 -19  -4 1098.82 62.2095   4
   1 -19   5 489.215 36.5243   4
  -1 -19  -5 590.995 56.0910   4
   1 -19   6 93.3373 31.9067   4
  -1 -19  -6 139.313 51.8753   4
  -1  19  -6 90.8839 49.3583   2
   1 -19   7 1496.50 55.2942   4
  -1  19  -7 1589.61 76.7971   2
  -1 -19  -7 1713.98 78.1333   4
  -1  19  -8 684.861 64.7631   2
  -1 -19  -8 709.990 65.9267   4
   1  19   8 897.807 60.8710   3
  -1 -20   6-23.0810 42.1850   4
  -1 -20   5 1112.53 58.0029   4
  -1 -20   4-2.93310 42.0448   4
   1 -20  -3 365.926 45.1536   4
  -1 -20   3 295.821 45.0499   4
   1 -20  -2 3.98078 38.6180   4
  -1 -20   2 36.2558 43.0632   4
   1 -20  -1 459.020 43.6974   4
  -1 -20   1 322.428 47.1570   4
   1 -20   0 7.12018 36.9883   4
  -1 -20   0 52.3403 42.6372   4
   1 -20   1 462.770 40.6708   4
  -1 -20  -1 372.924 50.2590   4
   1 -20   2 255.599 36.2257   4
  -1 -20  -2 183.880 48.3274   4
  -1 -20  -3 38.6406 48.6240   4
   1 -20   3 23.3928 32.8356   4
  -1 -20  -4 341.896 53.6271   4
   1 -20   4 193.269 34.2621   4
  -1 -20  -5 1.91654 50.9342   4
   1 -20   5-2.84807 32.2039   4
  -1 -20  -6 274.447 55.7354   4
  -1 -21   2 51.3016 45.0190   4
   1 -21  -2 166.181 42.6947   4
  -1 -21   1 1292.18 64.9638   4
   1 -21  -1 1338.47 58.1811   4
   1 -21   0 123.407 40.0151   4
  -1 -21   0 71.9275 47.7099   4
   1 -21   1 883.579 47.5600   4
  -1 -21  -1 803.248 59.4057   4
  -1 -21  -2 15.6703 49.6136   4
   2   0 -19-18.8848 59.3728   2
  -2   0  19-33.2115 38.7309   1
  -2   0  18 389.542 42.2574   1
  -2   0  17-62.5241 35.3469   1
  -2   0  16 1329.87 53.8961   1
  -2   0  15 14.8687 29.0500   1
   2   0 -14 60.6118 35.8746   3
   2   0 -13 35.4272 30.7993   3
   2   0 -12 837.006 42.4704   3
  -2   0  11 9.25728 24.0345   3
   2   0 -11 31.5962 25.5034   3
  -2   0  10 54.8237 24.1089   3
   2   0 -10 96.4471 24.9863   3
  -2   0   9 2.85246 20.6009   3
   2   0  -9-18.8776 21.2123   3
   2   0  -8 131.684 21.4051   3
  -2   0   8 163.028 20.8334   3
   2   0  -7 2.26620 16.1359   3
  -2   0   7 3.05852 15.5772   3
   2   0  -6 2022.03 55.1734   2
  -2   0   6 1952.83 52.6960   3
  -2   0   5 5.63836 12.2081   3
   2   0  -5-17.7343 14.9696   2
  -2   0   4 20993.4 450.925   3
  -2   0   3 1.88768 8.86467   3
  -2   0   3 7.68474 12.0191   2
  -2   0   2 14503.8 311.372   2
  -2   0   2 14391.0 309.596   3
  -2   0   1 3.72571 5.38828   3
  -2   0   0 24231.7 511.102   1
  -2   0   0 23814.4 507.797   3
   2   0   1-7.59839 8.80195   1
  -2   0  -1 8.68219 6.78337   4
  -2   0  -1 2.71670 8.77032   1
  -2   0  -2 6140.00 139.549   4
  -2   0  -2 6327.61 141.735   1
  -2   0  -3-2.02966 8.91115   4
   2   0   3-2.66185 10.6144   1
  -2   0  -3-11.6460 11.3509   1
  -2   0  -3 3.06006 6.20897   3
   2   0   4 8764.58 194.648   4
   2   0   4 9082.88 196.978   1
  -2   0  -4 8760.30 191.901   3
  -2   0  -4 8947.27 195.136   4
   2   0   5 9.51041 13.4050   1
  -2   0  -5 3.60529 12.6849   4
  -2   0  -5 5.13922 9.63822   3
   2   0   5-16.8916 13.0921   4
  -2   0  -6 6110.65 138.818   3
   2   0   6 6169.04 143.136   1
   2   0   6 6374.58 142.209   4
   2   0   7-9.32180 16.8429   1
   2   0   7 6.10721 17.2511   4
  -2   0  -7 5.13415 13.8715   3
   2   0   8 5707.41 135.111   4
  -2   0  -8 5736.87 131.908   3
   2   0   8 5705.70 136.006   1
  -2   0  -9-10.4819 17.6983   3
   2   0   9 3.86572 22.1443   4
   2   0   9 14.3763 20.8091   1
   2   0  10 21305.8 469.090   4
   2   0  10 21373.4 469.762   1
  -2   0 -10 21455.4 465.761   3
  -2   0 -11-3.77937 23.3962   3
   2   0  11-1.17976 26.5945   4
   2   0  11 6.03685 26.6245   1
   2   0  12 2134.48 70.6242   1
  -2   0 -12 2281.23 67.6453   3
  -2   0 -13 29.5775 29.5487   3
   2   0  13 20.8563 35.4548   4
   2   0  13 31.9227 31.6183   1
  -2   0 -14 5771.55 146.027   3
   2   0  14 5771.27 148.883   1
   2   0  14 6066.49 151.371   4
   2   0  15-14.1757 38.0168   1
  -2   0 -15-13.1803 33.7665   3
   2   0  16 1051.04 57.4051   1
   2   0  17 13.9616 44.0015   1
   2   0  18 2199.67 84.4515   1
   2   0  19-11.2964 49.3450   1
  -2   1  19 90.5112 42.3208   1
   2  -1 -19 45.9600 58.9444   2
   2   1 -19 82.6771 60.7503   2
  -2  -1  19 56.0408 38.0391   1
   2   1 -18 641.763 66.4284   2
  -2  -1  18 591.163 44.5011   1
  -2   1  18 633.009 46.7521   1
  -2  -1  17 193.343 35.7555   1
  -2   1  17 138.656 37.4099   1
  -2   1  17 98.3427 44.4788   3
  -2   1  16 2691.51 80.0823   1
  -2  -1  16 2576.52 75.3912   1
  -2  -1  15 115.569 29.7825   1
  -2  -1  14 596.182 34.9845   1
   2   1 -14 566.961 42.9082   3
   2  -1 -14 664.848 44.4024   3
   2   1 -13 162.473 35.6742   3
   2  -1 -13 203.876 33.4087   3
   2  -1 -12 7488.45 177.092   3
   2   1 -12 7379.01 177.000   3
  -2  -1  12 7218.11 176.238   3
   2   1 -11-23.7533 26.2265   3
   2  -1 -11-18.1834 26.5187   3
  -2  -1  11-5.87596 24.8111   3
   2  -1 -10 1929.64 59.7054   3
   2   1 -10 1871.79 59.8641   3
  -2   1  10 1920.97 59.2940   3
  -2  -1  10 1894.49 59.4876   3
   2   1  -9 34.6116 19.9166   3
  -2  -1   9 24.9907 20.8133   3
   2  -1  -9 27.5584 21.4508   3
  -2   1   9 67.2076 20.0710   3
  -2   1   8 5510.65 131.238   3
   2  -1  -8 5603.54 131.788   3
  -2  -1   8 5686.42 131.586   3
   2   1  -8 5398.65 131.076   3
  -2   1   7 53.7666 15.9183   3
  -2  -1   7 22.0966 16.2332   3
   2   1  -7 19.7995 21.0272   2
   2  -1  -7 20.7034 18.3191   3
  -2  -1   6 1309.69 39.4249   3
  -2   1   6 1274.89 39.3252   3
   2  -1  -6 1297.65 39.8346   3
   2  -1  -6 1392.43 40.6529   2
  -2  -1   5 3077.45 73.3240   3
   2  -1  -5 3032.54 73.8578   2
  -2   1   5 3002.68 73.4018   3
  -2   1   4 8103.41 180.770   3
  -2  -1   4 8128.77 180.222   3
   2  -1  -4 8336.06 180.903   2
  -2   1   3 47.1898 9.33535   3
   2  -1  -3 45.6824 10.3403   2
  -2   1   3 60.7950 11.0953   2
  -2  -1   3 26.6861 13.0978   2
  -2  -1   3 43.6226 8.58745   3
  -2   1   2 19503.4 420.509   3
  -2  -1   2 19734.5 422.562   2
  -2   1   2 19231.3 420.141   2
  -2  -1   2 20073.9 419.522   3
  -2  -1   1 11932.1 254.688   1
  -2  -1   1 11855.0 253.124   3
  -2  -1   1 11709.7 256.791   2
  -2   1   1 11828.4 254.451   3
  -2  -1   0 1281.13 32.6395   1
  -2  -1   0 1246.50 32.4777   4
  -2   1   0 1304.50 33.3795   1
   2  -1   1 45656.4 1017.06   4
  -2  -1  -1 49331.5 1019.57   4
  -2   1  -1 48109.3 1017.28   4
  -2   1  -1 48550.0 1020.49   1
   2  -1   1 49134.7 1020.78   1
  -2  -1  -1 49637.1 1020.18   1
   2   1   2 76880.8 1651.27   1
  -2   1  -2 77353.6 1648.19   4
  -2  -1  -2 78268.9 1651.07   1
   2  -1   2 78194.3 1651.36   1
   2  -1   2 78213.0 1648.06   4
  -2  -1  -2 78059.9 1650.35   4
  -2   1  -2 77704.3 1651.08   1
  -2  -1  -3 1053.35 31.6276   1
  -2   1  -3 1053.70 28.3500   4
   2   1   3 1126.29 31.7743   1
  -2  -1  -3 1045.34 25.5815   3
  -2  -1  -3 1052.27 30.2746   4
   2  -1   3 1083.06 31.4173   1
   2  -1   3 1025.15 28.1990   4
  -2  -1  -4 2372.67 59.5960   4
  -2   1  -4 2288.93 57.5353   4
   2  -1   4 2463.07 60.3092   1
   2   1   4 2465.54 55.2954   3
   2  -1   4 2415.05 57.5170   4
  -2  -1  -4 2424.18 55.2216   3
   2   1   4 2332.65 60.2756   1
  -2  -1  -4 2266.18 60.1722   1
   2  -1   5 256.583 18.1289   1
  -2   1  -5 239.647 14.3617   3
   2   1   5 262.793 13.0660   3
   2   1   5 251.338 18.5093   1
  -2  -1  -5 237.982 17.7742   4
   2  -1   5 249.935 16.1734   4
  -2  -1  -5 215.780 12.7072   3
  -2   1  -6 4091.20 99.0222   1
  -2  -1  -6 4118.12 95.0617   3
   2   1   6 4244.45 100.237   1
   2   1   6 3997.82 98.6323   4
  -2   1  -6 4146.62 95.8385   3
   2   1   6 4193.62 95.1846   3
   2  -1   6 4232.20 99.8064   1
   2  -1   6 4108.50 97.6187   4
  -2  -1  -6 4044.19 99.5041   4
  -2   1  -7 1332.15 41.4518   1
   2  -1   7 1269.05 40.2961   4
   2   1   7 1261.68 41.7450   4
   2  -1   7 1241.18 41.0197   1
   2   1   7 1287.03 42.4612   1
  -2   1  -7 1267.33 38.1574   3
   2   1   7 1317.58 37.5300   3
  -2  -1  -7 1302.92 37.5432   3
  -2  -1  -8 48.4860 16.7799   3
   2   1   8 53.8659 20.8266   1
   2  -1   8 41.7160 19.7887   4
   2  -1   8 41.1395 19.4034   1
   2   1   8 19.8532 20.5757   4
   2   1   8 40.6950 15.8170   3
  -2   1  -8 61.9533 17.5326   3
   2  -1   9 196.580 25.2760   1
   2   1   9 215.006 25.4925   4
   2  -1   9 221.628 25.5697   4
   2   1   9 197.380 23.9173   1
  -2  -1  -9 209.532 21.0535   3
  -2   1  -9 198.193 22.0919   3
   2   1  10 386.899 32.0376   4
   2  -1  10 365.642 30.9913   4
  -2   1 -10 385.441 27.1931   3
  -2  -1 -10 340.915 26.4202   3
   2   1  10 368.328 29.5884   1
   2  -1  10 346.036 29.1720   1
   2  -1  11 743.424 37.6230   4
   2   1  11 621.511 37.1892   4
  -2   1 -11 655.297 34.7876   3
   2  -1  11 664.765 37.7478   1
   2   1  11 634.021 38.8694   1
  -2  -1 -11 714.102 34.9333   3
  -2   1 -12-14.6601 26.5697   3
  -2  -1 -12-20.6307 27.0973   3
   2   1  12 25.0826 30.6960   4
   2  -1  12 22.7926 29.2726   4
   2   1  12-19.0048 30.9752   1
   2  -1  12-21.5327 29.9080   1
  -2   1 -13-17.1965 30.6961   3
  -2  -1 -13 7.85467 29.1403   3
   2   1  13 19.9696 34.6114   4
   2  -1  13 21.8973 34.9434   4
   2   1  13 2.89032 33.1137   1
   2  -1  13-43.3932 30.6433   1
  -2  -1 -14 44.9115 32.5193   3
   2   1  14 56.6734 38.1949   4
   2  -1  14 78.0260 34.7420   1
   2   1  14 49.0898 34.1710   1
   2  -1  14 41.2432 35.7775   4
  -2   1 -14 47.0043 31.6625   3
  -2  -1 -15 31.4338 35.9556   3
  -2   1 -15 117.700 37.0330   3
   2   1  15 109.976 40.2942   1
   2  -1  15 186.496 40.4363   1
   2   1  16-23.8832 42.4891   1
   2  -1  16 109.427 40.8808   1
   2   1  17 10.7281 43.8221   1
   2  -1  17 15.1517 42.8409   1
   2  -1  18 244.449 49.2193   1
   2   1  18 193.467 50.3748   1
   2  -1  19-7.20848 47.3177   1
   2   1  19 7.80027 51.0163   1
   2   2 -19 42.3049 62.8670   2
  -2   2  19 17.3326 44.4846   1
   2   2 -18 184.967 60.8913   2
  -2   2  18 182.539 51.1414   3
  -2  -2  18 119.490 34.7261   1
  -2   2  18 160.428 42.7770   1
  -2   2  17-44.5173 45.3384   3
   2   2 -17-15.6398 54.3032   2
  -2  -2  17-48.2978 31.4812   1
  -2   2  17 10.3541 38.0420   1
  -2   2  16 235.683 44.4807   3
   2   2 -16 223.389 52.5502   2
  -2  -2  16 236.761 32.2212   1
  -2  -2  15 15.2604 26.7573   1
   2  -2 -14 544.511 43.7360   3
  -2  -2  14 543.626 32.3500   1
   2   2 -13 457.765 38.0259   3
  -2  -2  13 495.930 29.3728   1
   2  -2 -13 424.780 37.4887   3
   2   2 -12 79.4486 29.8738   3
  -2  -2  12 72.3971 20.2946   1
   2  -2 -12 77.8557 29.0219   3
   2  -2 -11 36.0827 27.2638   3
   2   2 -11 41.7025 27.3321   3
   2  -2 -10 53.5812 26.1989   3
   2   2 -10 38.0246 23.6929   3
  -2   2   9 47.8210 20.3790   3
   2   2  -9 23.4756 26.6085   2
   2  -2  -9 61.6973 23.1187   3
  -2  -2   9 29.6199 20.8660   3
   2   2  -9 64.2178 21.1698   3
  -2   2   8 738.243 33.1996   3
   2  -2  -8 823.641 33.6137   3
  -2  -2   8 823.261 32.5122   3
  -2   2   7 618.260 28.3243   3
   2  -2  -7 619.586 28.1203   3
  -2  -2   7 645.025 26.8320   3
  -2   2   6 9.91612 14.9091   3
   2  -2  -6 38.3140 15.8148   3
  -2  -2   6 27.3594 14.2961   3
  -2   2   5 27.5252 12.6097   3
   2  -2  -5 41.4316 13.4029   2
  -2  -2   5 39.2356 12.9992   3
   2  -2  -5 24.9531 14.7469   3
  -2   2   4 5489.59 124.636   3
   2  -2  -4 5335.00 122.788   2
  -2  -2   4 5640.57 123.882   3
  -2  -2   4 5537.61 126.899   2
  -2   2   3 81.5481 10.3786   3
   2  -2  -3 81.4670 10.1543   2
  -2  -2   3 71.1961 15.0746   2
  -2  -2   2 21387.0 460.503   2
  -2   2   2 21256.1 455.914   2
  -2   2   2 21554.6 458.147   3
   2   2  -2 20760.9 460.668   2
  -2  -2   2 21650.1 455.230   1
   2   2  -1 1638.34 38.2004   3
  -2  -2   1 1695.82 43.8043   2
   2   2  -1 1623.79 39.2272   1
  -2  -2   1 1666.33 39.3083   1
  -2  -2   0 34842.2 745.202   4
  -2  -2   0 35090.9 744.051   1
  -2  -2  -1 17161.4 355.117   1
  -2  -2  -1 16228.5 355.234   4
  -2   2  -1 16394.6 350.846   4
  -2   2  -1 16492.4 355.549   1
   2   2   2 108987. 2268.78   3
  -2  -2  -2 106613. 2274.34   1
  -2  -2  -2 107604. 2274.16   4
   2  -2   2 107207. 2274.61   1
  -2   2  -2 105680. 2269.95   4
   2  -2   2 106233. 2269.89   4
   2  -2   3 1235.88 35.5215   1
  -2  -2  -3 1254.92 29.9624   3
   2   2   3 1295.52 29.9503   3
   2   2   3 1227.26 35.7838   1
   2  -2   3 1211.37 31.2799   4
  -2  -2  -3 1244.51 35.3787   4
   2  -2   4 14877.7 324.579   1
   2   2   4 15038.0 325.510   1
   2  -2   4 14758.8 321.288   4
  -2  -2  -4 14811.1 319.875   3
   2   2   4 15158.0 319.796   3
  -2  -2  -4 14871.2 324.930   4
   2  -2   5 159.198 13.8289   4
  -2   2  -5 154.836 16.3205   1
   2   2   5 119.927 16.8683   1
  -2  -2  -5 130.745 15.8750   4
   2  -2   5 125.021 16.1506   1
  -2  -2  -5 134.274 11.3327   3
   2   2   5 136.841 11.1293   3
   2   2   6 15921.3 336.686   3
  -2   2  -6 15222.4 337.994   3
   2  -2   6 15572.0 338.662   4
  -2  -2  -6 15626.6 342.043   4
  -2   2  -6 15632.4 339.998   1
   2   2   6 15980.5 342.750   1
   2  -2   6 15520.6 340.524   1
  -2  -2  -6 15295.4 336.453   3
   2   2   7 638.280 23.9889   3
  -2   2  -7 596.009 25.3763   3
   2  -2   7 604.994 27.5508   1
  -2  -2  -7 582.560 30.3400   4
   2  -2   7 541.622 26.4285   4
  -2   2  -7 610.095 27.2407   1
   2   2   7 556.980 29.1971   1
  -2  -2  -7 579.863 23.5834   3
  -2  -2  -8 3608.19 90.4750   3
   2   2   8 3836.38 90.9431   3
  -2   2  -8 3708.05 92.0291   3
   2  -2   8 3785.04 94.5426   1
  -2   2  -8 3773.19 93.5640   1
   2   2   8 3893.60 97.2889   1
   2   2   8 3824.73 96.0915   4
   2  -2   8 3846.20 93.9174   4
   2   2   9 11.3820 23.2415   4
   2  -2   9 35.8382 22.3242   4
   2  -2   9 14.6114 20.6817   1
  -2   2  -9 4.03078 19.5749   3
  -2  -2  -9 12.6652 18.3288   3
   2   2   9 22.3689 22.4769   1
   2   2   9 22.0845 17.8535   3
  -2  -2 -10 747.133 32.6231   3
   2   2  10 715.898 37.8728   4
  -2   2 -10 721.820 34.1114   3
   2   2  10 653.513 31.6708   3
   2  -2  10 693.730 35.3470   4
   2   2  10 748.999 38.7401   1
   2  -2  10 690.720 35.2159   1
  -2  -2 -11 739.011 35.9350   3
   2   2  11 699.055 39.6884   4
  -2   2 -11 802.569 37.2365   3
   2   2  11 872.712 36.7995   3
   2  -2  11 782.925 40.0080   4
   2   2  11 762.041 41.7496   1
   2  -2  11 710.670 38.3802   1
  -2  -2 -12 3031.73 84.7813   3
   2   2  12 3045.96 84.8734   3
   2   2  12 3334.95 91.6459   4
  -2   2 -12 3083.13 85.4059   3
   2  -2  12 3122.96 88.5322   1
   2   2  12 3105.45 91.0743   1
   2  -2  12 3366.82 90.8655   4
   2   2  13 1148.12 54.0341   4
  -2   2 -13 1065.27 47.3425   3
   2  -2  13 1112.58 50.0602   1
  -2  -2 -13 1194.90 48.0395   3
   2   2  13 1174.06 53.0326   1
   2  -2  13 1209.83 53.4085   4
   2   2  14 787.034 50.3734   4
  -2  -2 -14 863.482 45.4255   3
  -2   2 -14 765.183 43.8486   3
   2  -2  14 836.086 49.1534   4
   2   2  14 779.592 49.2680   1
   2  -2  14 822.995 45.8872   1
   2  -2  15 301.033 39.9681   1
   2   2  15 233.508 43.1306   1
  -2   2 -15 282.921 39.5473   3
  -2  -2 -15 240.667 37.2703   3
   2  -2  16 790.075 50.6010   1
   2   2  16 715.381 54.5099   1
   2   2  17-46.1241 45.4873   1
   2  -2  17-53.1593 42.8431   1
   2   2  18 96.3422 48.0529   1
   2  -2  18 190.008 46.2401   1
   2   2  19 2.00814 52.2529   1
   2  -2  19-67.3604 48.2843   1
  -2   3  19-47.4522 51.0359   3
  -2   3  19 36.6083 44.6902   1
   2   3 -19-7.63095 63.5294   2
  -2  -3  18 420.262 38.3571   1
  -2   3  18 517.412 49.5615   1
  -2   3  18 438.295 53.7572   3
   2   3 -18 582.433 65.9545   2
  -2   3  17 69.0191 42.5862   3
   2   3 -17-20.7386 55.5638   2
  -2  -3  17 52.2748 29.4581   1
  -2  -3  16 1031.53 43.0378   1
   2   3 -16 1131.86 69.3051   2
  -2   3  16 991.385 57.8342   3
  -2  -3  15 109.969 26.2449   1
  -2   3  15 147.589 37.8945   3
   2   3 -15 91.8296 47.4314   2
  -2  -3  14 2766.89 73.3916   1
   2   3 -14 2737.89 93.0757   2
   2  -3 -13 347.132 37.4685   3
   2   3 -13 325.237 45.0600   2
  -2  -3  13 320.849 24.7529   1
   2   3 -13 333.571 36.7047   3
   2  -3 -12 502.042 37.4694   3
   2   3 -12 438.809 43.5920   2
  -2  -3  12 482.430 25.0626   1
   2   3 -12 457.873 37.6199   3
   2  -3 -11 321.081 31.2097   3
  -2  -3  11 296.540 20.3751   1
   2   3 -11 243.263 36.8408   2
   2   3 -11 266.339 31.6312   3
  -2  -3  10 5533.86 125.321   1
   2   3 -10 5436.14 134.380   3
   2  -3 -10 5648.34 136.384   3
  -2  -3   9 299.840 16.1719   1
   2  -3  -9 277.221 27.7488   3
  -2   3   9 286.740 25.3421   3
   2  -3  -8 3614.18 92.6520   3
  -2   3   8 3669.07 92.0129   3
  -2   3   7 2.51426 15.9854   3
   2  -3  -7 14.0778 17.7380   3
   2  -3  -6 19374.5 427.684   3
  -2   3   6 19962.8 427.342   3
  -2   3   5 311.134 18.8443   3
   2  -3  -5 333.231 16.9517   2
   2   3  -5 249.645 21.5880   2
   2  -3  -5 281.608 19.0469   3
  -2   3   4 11839.5 260.605   3
   2  -3  -4 12108.4 256.728   2
  -2  -3   4 11678.7 262.711   2
   2   3  -4 11678.8 263.356   2
  -2   3   3 2480.88 62.7140   3
  -2  -3   3 2611.23 65.9098   2
   2  -3  -3 2631.03 58.3862   2
   2   3  -3 2457.60 65.6208   2
   2   3  -2 23069.0 499.956   2
   2   3  -2 23703.2 492.901   1
  -2  -3   2 22753.2 492.856   1
  -2   3   2 23211.9 492.721   2
  -2  -3   2 22965.1 499.208   2
  -2  -3   1 176.995 16.2518   2
  -2  -3   1 142.600 8.91429   1
   2   3  -1 159.490 9.45929   1
  -2  -3   0 17632.7 379.848   4
   2   3   1 5150.18 116.997   4
  -2  -3  -1 5234.05 117.384   4
   2  -3   2 6386.68 137.683   4
   2   3   2 6284.92 143.727   4
   2  -3   3 9093.19 196.099   4
   2   3   3 9070.43 196.188   3
  -2  -3  -3 9270.76 202.044   4
   2  -3   4 2573.20 59.7823   4
  -2   3  -4 2600.92 63.8198   1
  -2  -3  -4 2583.66 65.3973   4
   2   3   4 2490.42 59.2574   3
   2   3   4 2652.96 65.4227   1
   2  -3   4 2496.57 63.5964   1
  -2   3  -5 298.423 18.5819   1
   2   3   5 348.745 20.9993   1
   2   3   5 325.482 14.9347   3
   2  -3   5 351.185 18.9797   1
  -2  -3  -5 328.083 21.0749   4
   2  -3   5 341.274 16.9526   4
  -2  -3  -5 344.418 15.7609   3
  -2   3  -6 189.014 18.0664   1
   2   3   6 161.310 19.9905   1
   2  -3   6 172.540 18.9247   1
   2   3   6 178.273 14.1984   3
   2  -3   6 203.597 16.7552   4
  -2  -3  -6 195.543 14.9903   3
  -2  -3  -6 151.678 19.8207   4
  -2   3  -7 637.578 26.8273   3
  -2   3  -7 608.567 27.5524   1
   2   3   7 658.754 31.3597   1
  -2  -3  -7 593.648 30.4082   4
   2  -3   7 605.442 26.3422   4
   2  -3   7 652.251 28.3985   1
  -2  -3  -7 631.956 25.0742   3
   2   3   7 644.710 24.3572   3
   2  -3   8 4172.38 103.284   4
   2   3   8 4322.55 101.555   3
  -2   3  -8 4192.82 103.054   3
   2  -3   8 4257.60 104.636   1
  -2   3  -8 4500.21 104.307   1
   2   3   8 4263.56 107.953   1
  -2  -3  -8 4226.38 101.572   3
  -2   3  -9 256.121 24.1424   3
   2   3   9 226.831 21.4749   3
   2   3   9 222.953 27.5355   1
  -2  -3  -9 231.417 22.4554   3
   2  -3   9 259.078 24.0312   1
   2  -3   9 272.504 24.9772   4
   2   3  10 205.934 30.5383   4
   2   3  10 194.242 30.0158   1
   2  -3  10 193.372 26.5847   4
   2   3  10 205.258 23.9552   3
   2  -3  10 189.479 25.2270   1
  -2  -3 -10 180.768 24.1181   3
  -2   3 -10 198.644 25.6571   3
   2  -3  11 544.213 34.0541   1
  -2  -3 -11 486.208 31.6351   3
   2   3  11 505.655 36.4716   1
   2   3  11 516.237 36.9943   4
  -2   3 -11 498.719 33.2190   3
   2   3  11 555.723 31.1901   3
   2  -3  11 478.240 35.2789   4
   2   3  12 375.101 38.6516   4
   2  -3  12 304.868 31.2810   1
   2   3  12 296.376 37.2887   1
  -2   3 -12 255.476 31.6123   3
   2   3  12 344.866 32.0030   3
   2  -3  12 318.412 35.5337   4
  -2  -3 -12 340.806 31.8395   3
  -2  -3 -13 385.367 35.4592   3
   2  -3  13 390.541 35.7177   1
   2   3  13 370.888 41.3909   4
   2  -3  13 367.766 39.7348   4
   2   3  13 387.953 40.6561   1
  -2   3 -13 404.298 35.1828   3
   2   3  13 401.791 34.4358   3
  -2   3 -14-1.27281 35.1923   3
  -2  -3 -14 13.4801 32.1638   3
   2   3  14 49.4713 38.0557   1
   2  -3  14 17.3148 32.8981   1
   2   3  14 23.9910 31.8212   3
   2  -3  14-7.20323 37.7421   4
  -2  -3 -15 121.862 38.1394   3
   2   3  15 35.2448 40.6992   1
   2  -3  15 92.3586 40.3218   4
   2  -3  15 59.1655 35.3091   1
   2  -3  16 407.443 43.5974   1
   2   3  16 260.754 49.2040   1
   2  -3  17 1.54813 40.8561   1
   2   3  17 73.0587 48.7152   1
   2  -3  18 136.181 44.4873   1
   2   3  18 93.7996 49.9066   1
   2  -3  19 121.778 48.8299   1
   2   3  19 82.4907 54.8272   1
   2   4 -19 231.313 66.3813   2
  -2   4  19 327.706 52.3565   1
  -2   4  19 279.584 52.1198   3
  -2   4  18 342.452 53.8349   3
   2   4 -18 362.213 62.0335   2
  -2  -4  17 342.872 31.4725   1
   2   4 -17 271.646 58.7399   2
  -2   4  17 310.016 46.9820   3
   2   4 -16 31.3113 53.3101   2
  -2  -4  16-8.88150 25.3337   1
  -2   4  16 43.6567 40.9808   3
  -2   4  15 243.072 40.6486   3
   2   4 -15 240.669 51.9134   2
  -2  -4  15 175.131 25.2029   1
  -2   4  14 102.987 35.6039   3
  -2  -4  14 117.921 22.3807   1
   2   4 -14 129.063 45.1006   2
  -2   4  13 95.5223 39.7092   4
   2   4 -13 27.8999 41.5324   2
  -2  -4  13 96.9719 20.0123   1
   2  -4 -13 112.626 35.7065   3
   2   4 -13 95.7011 34.8897   3
  -2   4  12 42.7265 35.3546   4
   2   4 -12 62.0311 30.5601   3
   2  -4 -12 53.2996 32.0858   3
  -2  -4  12 69.6145 17.3950   1
   2   4 -11 904.896 42.6594   3
   2  -4 -11 988.403 44.1585   3
  -2  -4  11 943.435 30.0185   1
  -2   4  11 1012.02 48.5944   4
   2  -4 -10 222.265 30.1454   3
  -2  -4  10 204.330 14.5676   1
  -2  -4   9 379.455 15.7410   1
   2  -4  -9 391.964 30.4352   3
   2  -4  -8 1519.45 48.8955   3
  -2   4   8 1447.71 49.0902   3
  -2  -4   8 1495.50 36.1407   1
   2   4  -7 259.407 28.1573   2
  -2  -4   7 299.071 10.2672   1
  -2   4   7 251.805 22.4270   3
   2   4  -6 6245.67 149.031   2
  -2   4   6 6235.39 144.653   3
   2  -4  -5 153.361 13.4205   2
   2   4  -5 151.095 22.4006   2
  -2   4   5 164.276 17.9771   3
  -2   4   4 389.932 19.8799   3
   2  -4  -4 371.964 14.1921   2
   2   4  -4 345.447 22.9622   2
  -2  -4   4 359.957 23.0614   2
   2  -4  -3 1252.55 29.2730   2
   2   4  -3 1192.63 39.0367   2
  -2  -4   3 1275.14 39.8005   2
   2   4  -2 10403.9 227.513   2
   2   4  -2 10197.8 219.675   1
   2   4  -1 661.649 19.1357   1
  -2   4   1 621.841 17.6275   4
  -2  -4   0 6360.99 142.368   4
   2   4   0 6328.66 140.020   1
   2   4   1 242.248 16.3415   4
  -2  -4  -1 225.239 15.0062   4
  -2  -4  -2 2023.74 51.5435   4
   2   4   2 1903.97 50.9731   4
  -2  -4  -3 9745.36 213.325   4
   2  -4   3 9552.75 205.611   4
   2   4   3 9632.08 207.410   3
  -2   4  -3 9583.53 211.608   1
   2   4   3 9468.93 212.471   4
   2  -4   4 6159.72 137.398   4
   2   4   4 6387.53 143.671   4
  -2  -4  -4 6524.65 144.579   4
  -2   4  -4 6176.71 142.248   1
   2   4   4 6251.79 138.057   3
   2  -4   5 836.585 25.9172   4
  -2  -4  -5 844.701 31.5739   4
   2   4   5 852.615 25.7583   3
   2   4   5 768.522 31.4317   4
   2  -4   5 859.023 29.8581   1
  -2   4  -5 822.979 29.4711   1
  -2  -4  -6 7062.96 165.371   4
   2  -4   6 7068.12 159.042   4
   2   4   6 7385.30 165.655   1
   2   4   6 7080.88 158.519   3
   2  -4   6 7149.76 162.192   1
  -2   4  -6 7014.14 161.167   1
   2  -4   7 1202.76 38.3403   4
  -2  -4  -7 1275.57 44.0027   4
  -2   4  -7 1237.94 40.1722   1
   2   4   7 1288.63 37.1040   3
   2   4   7 1266.22 44.7022   1
   2  -4   7 1201.20 39.5656   1
  -2  -4  -7 1185.92 37.0220   3
  -2  -4  -8 6911.09 155.743   3
   2  -4   8 6665.93 157.838   1
   2  -4   8 6780.68 156.773   4
  -2  -4  -8 6722.14 162.854   4
   2   4   8 6930.46 155.476   3
   2   4   8 6899.14 162.952   1
  -2   4  -8 6890.09 157.422   1
  -2   4  -8 6739.86 157.506   3
   2  -4   9 92.0212 22.5054   4
  -2   4  -9 152.903 22.5634   3
   2   4   9 120.139 19.3869   3
   2   4   9 121.514 27.1004   1
  -2   4  -9 119.890 22.6553   1
   2  -4   9 119.066 22.2526   1
  -2  -4  -9 106.810 20.4356   3
   2  -4  10 4732.42 117.118   1
   2  -4  10 4644.55 116.939   4
  -2  -4 -10 4847.48 115.593   3
   2   4  10 4870.29 122.152   1
   2   4  10 4648.91 114.540   3
  -2   4 -10 4722.73 116.827   3
   2   4  11 576.525 32.3107   3
  -2   4 -11 521.002 32.8593   3
  -2  -4 -11 530.788 32.7004   3
   2  -4  11 505.102 33.3975   1
   2   4  11 496.121 38.5997   1
   2  -4  11 544.604 35.4502   4
   2  -4  12 5224.11 130.110   1
  -2  -4 -12 5270.78 129.137   3
   2   4  12 5245.70 128.486   3
   2  -4  12 5153.77 131.440   4
   2   4  12 5066.73 135.300   4
   2   4  12 5274.50 136.828   1
  -2   4 -12 5283.68 130.886   3
   2   4  13 16.1204 28.6288   3
   2   4  13 21.3040 37.4160   1
  -2  -4 -13-5.76014 30.8732   3
   2   4  13 22.5197 36.6031   4
   2  -4  13-42.9831 30.8107   1
  -2   4 -13 30.1308 30.6548   3
   2  -4  13 30.1165 33.7837   4
  -2  -4 -14 2319.17 73.5014   3
   2  -4  14 2178.84 73.1631   1
   2   4  14 2278.11 72.7854   3
  -2   4 -14 2340.59 75.0917   3
   2   4  14 2306.63 81.5006   1
   2  -4  14 2422.99 77.5495   4
  -2  -4 -15-6.64987 36.3815   3
   2  -4  15 17.7731 33.7708   1
   2  -4  15 22.8788 39.8691   4
   2   4  15 66.4924 35.1618   3
   2   4  15 10.8695 43.7501   1
   2  -4  16 2829.12 87.0211   1
   2   4  16 2689.99 94.6795   1
   2  -4  17-59.8092 40.4139   1
   2   4  17-36.1306 48.7948   1
   2  -4  18 438.438 48.0092   1
   2   4  18 400.969 59.2146   1
  -2   5  19 230.982 53.2481   1
  -2   5  19 143.791 52.8748   3
   2   5 -19 90.2355 64.1820   2
  -2   5  18 845.058 60.8194   3
   2   5 -18 867.016 75.0721   2
  -2   5  17 176.970 45.7346   3
   2   5 -17 111.121 61.2297   2
  -2  -5  16 1244.19 42.7968   1
  -2   5  16 1286.94 62.9534   3
   2   5 -16 1373.48 76.1092   2
   2   5 -15 73.7006 52.7730   2
  -2   5  15 62.0398 39.8722   3
  -2  -5  15 103.259 21.6360   1
  -2   5  14 1604.93 61.5838   3
  -2  -5  14 1403.13 42.7153   1
   2   5 -13 1.35397 33.9411   3
  -2  -5  13 37.4653 16.9332   1
  -2   5  13 14.2705 39.3285   4
   2  -5 -13 51.0698 35.0979   3
  -2  -5  12 3480.10 81.5176   1
   2   5 -12 3341.25 96.1522   3
  -2   5  12 3516.98 101.016   4
   2  -5 -12 3571.15 97.7280   3
  -2  -5  11 4.77074 12.4185   1
  -2   5  11 1.35851 33.1908   4
  -2  -5  10 1111.01 29.7945   1
  -2   5  10 1182.02 47.8916   4
  -2   5   9 341.895 31.2145   4
   2   5  -9 338.456 35.4013   2
  -2  -5   9 317.896 12.3943   1
   2   5  -8 6542.63 160.155   2
  -2   5   8 6534.75 155.451   4
  -2   5   7 145.722 21.2225   3
  -2   5   7 177.518 22.0939   4
   2   5  -7 154.680 27.3145   2
  -2   5   6 1897.33 54.7451   4
  -2   5   6 1921.21 56.2184   3
   2   5  -5 1083.29 39.9877   2
  -2   5   5 1066.90 36.1400   3
  -2   5   5 1045.87 34.5674   4
  -2   5   4 3282.07 82.4185   3
   2   5  -4 3466.79 86.5270   2
   2  -5  -4 3334.78 73.8963   2
  -2   5   4 3297.13 79.9703   4
   2   5  -3 33.0746 17.3198   2
  -2   5   3 41.8093 11.8484   4
   2   5  -3 35.3400 5.45489   1
   2   5  -2 8763.89 188.189   1
   2   5  -2 8891.78 196.787   2
  -2   5   2 8592.51 189.801   4
  -2   5   1 2418.47 54.6527   4
   2   5  -1 2359.21 56.1083   1
  -2   5   0 10481.0 223.553   4
   2   5   1 8738.50 194.287   4
  -2  -5  -2 7085.43 162.023   4
   2   5   2 7252.37 161.831   4
  -2  -5  -3 1217.10 37.8852   4
  -2   5  -3 1170.26 35.2242   1
   2   5   3 1133.49 36.4403   4
   2   5   4 2936.10 70.3099   3
  -2  -5  -4 2992.73 76.6866   4
   2   5   4 3017.95 75.8003   4
  -2   5  -4 3073.03 74.0321   1
  -2  -5  -5 116.334 20.4825   4
   2   5   5 116.273 13.2956   3
   2   5   5 101.861 20.0600   4
  -2   5  -5 104.132 16.5193   1
  -2  -5  -6 5124.14 125.618   4
   2   5   6 5193.99 118.704   3
   2   5   6 5130.26 124.190   4
  -2   5  -6 5259.40 121.265   1
   2  -5   7 127.365 18.8948   1
   2   5   7 155.103 17.3854   3
  -2   5  -7 141.135 19.1744   1
  -2  -5  -7 177.772 23.9037   4
   2   5   7 142.623 23.8922   4
   2  -5   8 1022.01 36.9395   1
  -2   5  -8 909.667 35.5929   1
  -2  -5  -8 991.945 42.6346   4
   2   5   8 1046.96 34.9132   3
   2  -5   9 227.626 24.1354   1
   2   5   9 196.043 21.7047   3
  -2   5  -9 220.184 25.2596   3
   2   5   9 242.854 30.4425   1
  -2   5  -9 194.152 22.8534   1
  -2   5 -10 809.446 36.1189   1
   2   5  10 806.340 42.3362   1
   2   5  10 852.289 35.7596   3
   2  -5  10 821.843 37.9143   4
   2  -5  10 839.157 36.9895   1
  -2   5 -10 868.082 38.5137   3
   2  -5  11-32.3290 28.0114   4
   2  -5  11 2.08876 24.7565   1
   2   5  11-26.5903 31.2289   1
  -2   5 -11 1.08988 27.6535   3
  -2  -5 -11 5.93529 25.5222   3
   2   5  11 42.4849 25.4554   3
   2   5  12 304.848 30.9089   3
  -2   5 -12 307.695 34.7957   3
   2  -5  12 342.732 32.2792   1
  -2  -5 -12 311.527 32.6388   3
   2  -5  12 383.153 35.4698   4
   2   5  12 359.113 39.0830   1
   2  -5  13 351.752 34.1530   1
   2   5  13 432.267 43.2239   1
  -2  -5 -13 316.028 34.7084   3
   2   5  13 472.154 35.5101   3
   2  -5  13 396.036 38.8794   4
  -2   5 -13 341.634 36.5687   3
   2  -5  14 262.402 35.4295   1
   2  -5  14 331.316 40.4691   4
  -2  -5 -14 352.670 38.0395   3
   2   5  14 270.728 34.9451   3
   2   5  14 295.505 43.2025   1
   2  -5  15 19.5147 34.5804   1
   2  -5  15 56.7671 39.8812   4
   2   5  15 45.2986 44.8445   1
  -2  -5 -15 2.68983 36.5454   3
   2   5  15 30.9829 35.2949   3
   2   5  16 473.412 45.3086   3
   2   5  16 510.735 55.0049   1
   2  -5  16 516.632 43.7215   1
   2   5  17 72.1559 50.7768   1
   2  -5  17 73.8543 39.2384   1
   2   5  17 27.7716 42.5349   3
   2   5  18-17.2735 55.1569   1
   2  -5  18-13.2268 41.3094   1
  -2   6  18 37.8970 50.1895   3
   2   6 -18 64.7406 63.2771   2
   2   6 -17-12.3575 56.8683   2
  -2   6  17-29.0097 45.2407   3
  -2  -6  16 600.873 27.9845   1
  -2   6  16 560.394 50.9792   3
  -2  -6  15 16.9725 18.2855   1
  -2   6  15 16.2662 39.1347   3
  -2   6  14 448.777 43.6543   3
  -2  -6  14 416.365 21.8884   1
  -2   6  13-9.53080 37.7796   4
  -2   6  13-29.2476 35.3337   3
  -2  -6  13-1.49877 14.5067   1
  -2   6  12 2094.14 71.0913   4
  -2  -6  12 1937.75 47.6413   1
  -2   6  11 93.6095 30.9779   4
   2   6 -11 85.3619 39.2203   2
   2   6 -10 1854.75 69.7227   2
  -2   6  10 1957.01 63.4649   4
  -2   6   9 322.304 30.4323   4
   2   6  -9 267.879 36.6673   2
  -2   6   8 177.598 25.7845   4
   2   6  -8 145.234 31.4067   2
  -2   6   7 720.695 32.7784   4
   2   6  -7 633.240 37.8287   2
  -2   6   6 47.0476 20.6021   3
  -2   6   6 81.9762 18.7774   4
   2   6  -6 83.5208 24.9070   2
  -2   6   5 50.2221 17.4209   3
   2   6  -5 68.3350 22.7822   2
  -2   6   5 44.0788 16.6944   4
  -2   6   4 9002.99 200.950   4
   2   6  -4 9181.54 207.834   2
  -2   6   3 565.773 21.8759   4
   2   6  -3 583.766 16.3006   1
   2   6  -3 592.298 29.1829   2
  -2   6   2 6287.02 137.935   4
   2   6  -2 6123.14 145.254   2
  -2   6   1 2811.16 64.1719   4
  -2  -6   0 2605.15 68.3244   2
  -2   6   0 2678.74 59.3066   4
   2   6   1 283.086 18.0602   4
   2   6   2 13597.6 298.495   4
   2   6   3 216.729 18.7080   4
  -2   6  -4 8219.18 184.534   1
   2   6   4 8241.00 187.173   4
   2   6   5 4877.77 121.839   4
   2   6   5 5063.11 116.353   3
  -2  -6  -5 5267.87 123.066   4
  -2   6  -5 5112.67 118.804   1
  -2  -6  -6 5830.44 139.747   4
   2   6   6 5777.98 138.374   4
   2   6   6 5903.86 132.895   3
  -2   6  -6 5722.34 134.611   1
   2   6   7 134.258 17.9155   3
   2   6   7 142.728 23.4028   4
  -2   6  -7 166.230 20.2271   1
  -2  -6  -7 139.310 25.9481   4
  -2  -6  -8 5473.36 140.155   4
   2   6   8 5725.32 131.803   3
   2   6   8 5712.93 138.277   4
  -2   6  -8 5566.11 132.130   1
  -2  -6  -9 3596.72 98.3367   4
   2   6   9 3441.79 94.5023   4
   2   6   9 3420.66 88.0166   3
   2  -6   9 3546.46 89.9511   1
  -2   6  -9 3498.03 88.6685   1
   2   6  10 4523.34 123.292   4
   2   6  10 4928.61 117.550   3
  -2   6 -10 4806.88 116.658   1
  -2   6 -10 4982.43 121.117   3
   2  -6  10 4744.43 118.002   1
   2  -6  11 303.117 31.4200   4
  -2   6 -11 330.044 32.9530   3
   2   6  11 298.602 37.7882   1
   2   6  11 287.417 28.5486   3
   2  -6  11 346.707 29.5393   1
   2   6  12 626.920 37.5420   3
  -2   6 -12 635.782 41.2748   3
   2  -6  12 623.061 36.4988   1
   2  -6  12 606.819 39.6761   4
   2   6  12 584.792 44.7402   1
   2   6  13 1573.38 57.8815   3
  -2   6 -13 1596.12 60.4843   3
   2  -6  13 1618.22 56.9661   1
   2  -6  13 1735.19 61.6157   4
   2   6  13 1732.72 67.8531   1
   2  -6  14 1091.67 48.6634   1
   2   6  14 1127.95 61.1799   1
   2   6  14 1130.64 50.9175   3
   2  -6  14 1172.78 54.6778   4
   2   6  15 66.5248 47.0235   1
   2  -6  15 5.02847 33.8679   1
   2  -6  15 39.7485 39.6775   4
   2   6  15 4.04984 35.3197   3
   2  -6  16 796.350 47.0827   1
   2   6  16 781.727 49.5496   3
   2   6  16 839.411 60.0355   1
   2  -6  17 627.406 46.3639   1
   2   6  17 624.778 50.7907   3
   2   6  17 717.889 64.1012   1
   2  -6  18 578.575 48.4989   1
   2   6  18 580.566 52.2070   3
  -2   7  18 499.522 55.8970   3
  -2   7  17-37.1271 46.2308   3
  -2   7  16 239.201 46.2660   3
  -2   7  15 695.393 52.3589   3
  -2   7  14 987.672 55.3983   3
  -2   7  13 459.157 42.3424   3
   2   7 -13 575.112 55.0121   2
  -2   7  12 3317.57 96.5510   3
  -2   7  12 3355.41 96.2150   4
   2   7 -12 3158.00 102.814   2
  -2   7  11 1179.46 52.7175   4
   2   7 -11 1255.25 60.1870   2
  -2   7  10 1992.07 63.6369   4
   2   7 -10 1736.72 69.2703   2
  -2   7   9 40.9030 25.4153   4
   2   7  -9 76.8161 36.3795   2
   2   7  -8 4049.37 108.361   2
  -2   7   8 3837.74 100.914   4
   2   7  -7 1090.67 48.4469   2
  -2   7   7 1027.13 39.4992   4
   2   7  -7 1072.97 40.1854   3
  -2   7   6 9004.17 202.878   4
   2   7  -6 8908.48 210.461   2
  -2   7   5 1613.06 47.9701   4
   2   7  -5 1719.31 56.6693   2
   2  -7  -5 1688.14 38.9583   2
  -2   7   4 8738.07 190.202   4
   2   7  -4 8426.36 182.276   1
   2   7  -4 8878.05 198.264   2
  -2  -7   3 11727.7 264.780   2
   2   7  -3 12071.0 265.874   2
  -2   7   3 11746.6 258.049   4
   2   7  -2 12629.1 278.451   2
  -2   7   2 12559.5 270.513   4
  -2  -7   2 12274.6 275.555   4
  -2  -7   2 12430.0 278.015   2
  -2   7   1 7230.68 160.388   4
  -2   7   1 7372.38 157.694   2
  -2  -7   1 7467.93 168.857   2
  -2   7   0 267.164 13.6727   2
  -2   7   0 279.871 11.3184   4
  -2  -7   0 298.032 22.3982   2
   2  -7   0 271.104 11.9780   4
   2  -7   1 2198.21 49.7571   4
   2   7   1 2154.57 58.9058   4
  -2  -7  -1 2306.24 60.8002   2
   2   7   2 5044.01 114.946   4
   2  -7   2 4784.87 104.648   4
   2   7   3 287.355 22.8085   4
   2  -7   3 307.197 11.2070   4
   2   7   4 5056.10 121.801   4
  -2   7  -4 5139.03 119.296   1
   2   7   5 3081.76 75.8633   3
  -2   7  -5 3129.46 77.6903   1
   2   7   5 3056.34 81.2377   4
   2   7   6 564.927 25.9095   3
  -2   7  -6 615.066 27.7638   1
   2   7   6 619.790 31.4786   4
  -2  -7  -7 192.627 29.1855   4
   2   7   7 189.817 20.2308   3
  -2   7  -7 193.186 21.4948   1
   2   7   7 174.138 26.5120   4
   2   7   8 709.816 37.6975   4
  -2  -7  -8 718.777 39.6513   4
   2   7   8 714.806 31.7596   3
  -2   7  -8 761.464 32.0407   1
   2   7   9 1239.15 42.9784   3
   2   7   9 1254.05 50.2407   4
  -2   7  -9 1241.58 42.2553   1
  -2   7 -10 117.542 23.9617   1
   2   7  10 80.4669 24.2721   3
   2   7  10 65.1715 32.8741   4
  -2   7 -11 1027.77 41.1506   1
  -2   7 -11 972.311 46.7189   3
   2   7  11 939.255 50.2908   4
   2   7  11 1047.75 42.6503   3
   2  -7  12 233.551 33.1734   4
   2   7  12 221.810 38.2109   4
   2   7  12 206.467 42.1576   1
   2   7  12 195.281 30.7789   3
  -2   7 -12 202.235 33.0739   3
   2   7  13 15.5090 30.6937   3
   2  -7  13 12.5091 34.0156   4
   2   7  13-3.62566 39.6152   1
   2   7  14 238.452 36.8657   3
   2  -7  14 212.045 38.6061   4
   2   7  14 143.715 43.6201   1
   2  -7  15 36.2693 39.0329   4
   2   7  15 44.8774 36.1140   3
   2   7  15 119.416 50.5400   1
   2   7  16 211.445 41.4970   3
   2   7  16 199.451 50.0378   1
   2   7  17 1005.79 69.7354   1
   2   7  17 826.030 54.3798   3
   2   7  18 40.6232 45.6822   3
   2   7  18 47.9404 57.8179   1
  -2   8  18 7.82108 52.0326   3
  -2   8  17 42.8048 48.0477   3
  -2   8  16 55.3473 41.6742   3
  -2   8  15 121.516 41.4848   3
   2   8 -15 184.131 57.2389   2
  -2   8  14-1.62633 38.5734   3
   2   8 -14-24.6510 53.7392   2
  -2   8  13 492.696 45.5875   3
   2   8 -13 585.763 54.4128   2
   2   8 -12 36.1625 44.3878   2
  -2   8  12 1.48698 35.7736   3
  -2   8  12-21.9796 33.6552   4
  -2   8  11 1310.45 55.8575   3
  -2   8  11 1415.85 56.7098   4
   2   8 -11 1369.16 64.6197   2
  -2   8  10 1784.84 61.0191   4
   2   8 -10 1765.80 69.5633   2
  -2   8   9 189.978 30.4679   4
   2   8  -9 136.014 37.1521   2
   2   8  -8 2107.35 65.4878   3
  -2   8   8 2166.64 64.0131   4
   2   8  -8 2170.59 74.4140   2
   2   8  -7 76.1319 30.0375   2
  -2   8   7 14.0664 22.7795   4
   2   8  -6 975.916 46.3553   2
  -2   8   6 1026.73 37.6962   4
  -2   8   5-7.39801 17.3505   4
   2   8  -5 5.03773 26.7545   2
  -2   8   4 930.840 32.5712   4
  -2  -8   4 1053.72 42.0867   2
   2   8  -4 989.163 42.0959   2
  -2  -8   3 4873.52 120.576   2
  -2   8   3 4977.52 113.249   4
   2   8  -3 4828.59 120.861   2
  -2  -8   2 3501.99 89.3644   2
   2   8  -2 3366.54 89.1552   2
  -2  -8   2 3551.20 87.0065   4
  -2   8   2 3418.34 80.8510   4
  -2  -8   1 3032.41 75.8490   4
  -2   8   1 2834.20 67.6758   4
   2  -8  -1 2972.11 68.6355   4
  -2  -8   1 2815.31 76.7017   2
  -2  -8   0 2008.98 58.4668   2
   2  -8   0 2106.29 49.3308   4
  -2  -8   0 2058.72 57.9015   4
  -2   8   0 1970.14 49.9101   2
  -2   8   0 2108.92 48.5885   4
   2   8   1 5984.73 137.066   4
   2  -8   1 5907.72 128.171   4
  -2  -8  -1 6061.81 138.068   2
   2  -8   2 5778.86 126.543   4
   2   8   2 5983.67 136.606   4
   2   8   3 3693.07 91.5809   4
   2  -8   3 3591.13 80.3488   4
  -2   8  -4 2153.32 59.0902   1
   2   8   4 2277.07 63.2259   4
   2   8   5 1923.90 53.6698   3
  -2   8  -5 2025.60 55.0663   1
   2   8   5 1953.80 59.5399   4
   2   8   6 8339.50 190.837   3
   2   8   6 8544.24 196.669   4
  -2   8  -6 8504.84 191.347   1
  -2   8  -7 614.174 29.8896   1
   2   8   7 638.242 30.3122   3
   2   8   7 692.212 37.0685   4
  -2   8  -8 302.637 24.7384   1
   2   8   8 314.962 25.1744   3
   2   8   8 348.644 33.0152   4
  -2   8  -9 315.577 27.3366   1
   2   8   9 346.181 27.7465   3
   2   8  10 4345.33 116.246   4
   2   8  10 4374.75 110.320   3
  -2   8 -10 4449.87 108.413   1
  -2   8 -11 588.388 40.2041   3
   2   8  11 534.448 43.8119   4
  -2   8 -11 536.074 32.5385   1
   2   8  11 490.844 34.0453   3
  -2   8 -12 4313.59 116.325   3
   2   8  12 4460.80 113.769   3
   2   8  13 998.138 47.9817   3
   2  -8  13 1039.60 49.0118   4
   2   8  13 1021.99 58.4787   1
   2   8  14 818.748 46.8631   3
   2  -8  14 838.488 48.7820   4
   2   8  14 847.051 60.2486   1
   2   8  15 1002.49 64.5086   1
   2  -8  15 910.897 54.2698   4
   2   8  15 1047.97 53.0216   3
   2   8  16 1494.21 64.7458   3
   2   8  16 1772.82 81.5485   1
   2   8  17 325.588 57.5987   1
   2   8  17 250.718 45.8661   3
   2   9 -17 381.823 70.5217   2
  -2   9  17 349.815 52.3661   3
  -2   9  16 822.695 55.6823   3
   2   9 -16 695.369 69.9132   2
   2   9 -15 243.874 57.7824   2
  -2   9  15 270.861 44.8365   3
   2   9 -14 1033.19 70.1637   2
  -2   9  14 1067.48 59.1177   3
  -2   9  13 72.6993 36.3427   3
   2   9 -13 152.118 52.5612   2
   2   9 -12 897.096 60.2581   2
  -2   9  12 833.587 49.0579   4
  -2   9  12 776.858 47.8697   3
  -2   9  11-5.48935 31.9525   4
   2   9 -11 17.8135 42.4564   2
  -2   9  11 82.2900 35.1471   3
  -2   9  10 4516.45 116.443   4
   2   9 -10 4586.41 127.329   2
  -2   9  10 4170.04 116.341   3
  -2   9   9 838.619 40.9811   4
   2   9  -9 841.490 51.6095   2
   2   9  -9 813.817 43.2354   3
   2   9  -8 2360.59 79.9803   2
  -2   9   8 2421.54 70.1066   4
  -2   9   7 3326.49 86.0339   4
   2   9  -7 3180.27 95.9250   2
  -2   9   6 2451.10 66.3925   4
   2   9  -6 2300.19 74.8318   2
  -2   9   5 2622.98 68.6680   4
   2   9  -5 2528.83 77.6407   2
  -2   9   4 1014.74 34.9514   4
   2   9  -4 1036.69 44.8138   2
  -2  -9   3 1096.33 40.2688   4
  -2  -9   3 1150.49 44.7771   2
  -2   9   3 1107.63 35.3272   4
   2   9  -3 1187.41 45.2157   2
  -2  -9   2 771.335 33.5966   4
  -2   9   2 822.352 27.5534   4
  -2  -9   1 1303.29 46.1575   2
   2  -9  -1 1287.73 36.1619   4
  -2   9   1 1259.67 35.0783   4
  -2  -9   1 1351.94 43.6259   4
   2  -9   0 6192.60 136.383   4
  -2  -9   0 6209.71 144.966   4
  -2  -9   0 6016.75 145.137   2
  -2   9   0 6134.97 136.807   2
  -2  -9  -1 1024.22 38.1215   4
   2  -9   1 967.541 27.4187   4
   2   9   1 991.949 36.9192   4
  -2   9  -1 1028.58 32.6613   2
  -2  -9  -1 1072.08 38.9210   2
  -2  -9  -2 2768.65 72.5080   2
   2  -9   2 2683.71 61.8095   4
  -2  -9  -2 2625.25 73.8427   4
   2   9   2 2620.87 71.6077   4
  -2   9  -2 2766.14 69.2007   2
   2   9   3 26.2497 21.0701   4
  -2  -9  -3 38.0619 22.1925   4
   2  -9   3 40.1845 9.87930   4
   2   9   4 229.587 25.5805   4
   2  -9   4 211.168 13.1873   4
  -2  -9  -4 222.336 27.1225   4
   2   9   5 46.1136 23.1191   4
  -2   9  -5 50.8117 19.5560   1
   2   9   6 668.000 36.1082   4
  -2   9  -6 691.088 31.2755   1
   2   9   6 713.208 31.4912   3
   2   9   7 698.320 37.9069   4
   2   9   7 714.419 33.1201   3
  -2   9  -7 728.181 31.9807   1
   2   9   8 2050.18 61.2129   3
  -2   9  -8 2145.37 60.2686   1
   2   9   8 2117.45 67.4235   4
  -2   9  -9 128.558 23.9067   1
   2   9   9 161.201 26.0879   3
   2   9   9 138.955 33.6551   4
  -2   9 -10 420.392 29.7392   1
   2   9  10 395.580 39.0301   4
   2   9  10 453.199 32.9656   3
  -2   9 -11 4.48395 25.2520   1
   2   9  11 50.3748 28.4358   3
  -2   9 -12 32.2002 26.9995   1
   2   9  12 34.2074 30.7540   3
   2   9  13 50.2957 33.7543   3
   2   9  13 95.4164 46.5615   1
   2   9  14-9.25461 35.5109   3
   2   9  14 10.3740 46.8310   1
   2  -9  14 69.3729 36.7216   4
   2   9  15 327.113 42.7372   3
   2   9  15 372.474 55.8441   1
   2  -9  15 297.341 42.6943   4
   2   9  16 40.0694 40.8762   3
   2   9  16 63.1482 51.5947   1
   2   9  17 7.76416 43.3694   3
   2   9  17-7.02176 58.2230   1
   2  10 -17 587.643 73.6467   2
  -2  10  17 566.557 59.2250   3
  -2  10  16 69.3940 50.1906   3
   2  10 -16 49.8101 63.2873   2
  -2  10  15 43.0388 44.9931   3
   2  10 -15-5.01451 58.7710   2
  -2  10  14 108.210 44.2735   3
   2  10 -14 38.2998 55.6529   2
  -2  10  13-30.3624 39.9183   3
   2  10 -13 41.0428 52.9262   2
   2  10 -12 151.933 50.2819   2
  -2  10  12 189.022 39.6231   3
  -2  10  11-1.53365 36.3558   3
  -2  10  11 28.9707 34.8857   4
   2  10 -11 16.5840 46.0654   2
  -2  10  10 11.7978 32.7316   3
   2  10 -10 93.4996 42.4852   2
   2  10 -10-1.29859 31.0755   3
  -2  10  10 15.3155 31.9433   4
  -2  10   9 97.4592 30.2264   4
   2  10  -9 49.5746 41.2955   2
  -2  10   9 73.9126 33.0344   3
   2  10  -8-1.72175 37.3276   2
  -2  10   8-3.24030 25.9288   4
  -2  10   7 364.769 29.9479   4
   2  10  -7 361.139 39.6486   2
   2  10  -6 611.792 43.0060   2
  -2  10   6 673.599 33.0409   4
   2  10  -5 1512.46 58.2106   2
  -2  10   5 1497.17 47.0906   4
   2  10  -4 1214.64 49.1700   2
  -2  10   4 1202.75 39.6972   4
  -2  10   3 126.488 18.3905   4
  -2 -10   3 109.859 22.9603   4
   2  10  -3 108.377 27.5193   2
  -2 -10   3 79.9912 28.5719   2
  -2 -10   2 1999.84 60.2229   4
  -2  10   2 2016.40 52.7854   4
  -2 -10   2 2037.59 62.3430   2
   2 -10  -2 2025.61 54.0555   4
  -2 -10   1 1075.50 40.9047   4
  -2  10   1 1109.63 32.6305   4
  -2 -10   1 1179.65 44.1763   2
   2 -10  -1 1099.43 33.9240   4
  -2 -10   0 3328.25 86.4745   2
  -2  10   0 3226.87 76.6679   2
  -2 -10   0 3341.47 86.3103   4
   2 -10   0 3225.05 76.5914   4
   2 -10   1 215.480 14.6105   4
  -2 -10  -1 265.971 26.6720   2
  -2 -10  -1 215.456 25.2833   4
  -2  10  -1 239.075 19.6786   2
  -2 -10  -2 5617.71 135.489   4
   2 -10   2 5447.27 123.336   4
   2  10   2 5817.55 134.321   4
  -2  10  -2 5435.93 129.696   2
  -2 -10  -2 5802.27 134.155   2
  -2  10  -3 1220.55 42.8373   2
   2 -10   3 1201.10 32.6645   4
   2  10   3 1211.95 44.7029   4
  -2 -10  -3 1234.94 45.9738   4
  -2 -10  -4 1870.30 60.7325   4
   2 -10   4 1836.87 46.0517   4
   2  10   4 1894.35 58.1713   4
   2  10   5 3122.50 82.8078   4
   2 -10   5 2885.14 70.0246   4
  -2 -10  -5 3052.48 85.4939   4
  -2  10  -5 2998.61 77.5875   1
  -2 -10  -6 2815.80 82.9572   4
   2  10   6 2869.74 75.9304   3
  -2  10  -6 2703.46 73.4508   1
   2  10   6 2795.44 80.3713   4
   2  10   7 1601.64 59.0676   4
  -2  10  -7 1752.93 51.7146   1
  -2 -10  -7 1566.40 60.9179   4
   2  10   7 1670.21 53.4902   3
   2  10   8 6524.62 160.961   4
  -2  10  -8 6501.00 152.266   1
   2  10   8 6535.75 154.696   3
   2  10   9 2856.69 80.8023   3
   2  10   9 2865.59 87.8302   4
  -2  10  -9 3056.45 78.4856   1
   2  10  10 849.995 41.0113   3
   2  10  10 850.462 48.5668   4
  -2  10 -10 813.492 37.3178   1
  -2  10 -11 152.049 27.5338   1
   2  10  11 229.866 32.9326   3
  -2  10 -12 912.340 40.6544   1
   2  10  12 1025.68 47.9351   3
   2  10  13 54.5686 34.6702   3
   2  10  14 299.065 41.2849   3
   2  10  14 383.777 55.3537   1
   2 -10  14 276.745 40.1787   4
   2  10  15 224.519 41.8222   3
   2  10  15 193.559 55.4991   1
   2 -10  15 255.931 43.1793   4
   2  10  16 44.0790 42.4707   3
   2  10  16-18.5623 54.9726   1
   2  11 -16 307.417 68.5277   2
  -2  11  16 331.169 53.5808   3
   2  11 -15 157.820 62.6737   2
  -2  11  15 167.433 47.6941   3
  -2  11  14 659.041 54.8146   3
   2  11 -14 685.255 68.9771   2
   2  11 -13 1076.91 73.2061   2
  -2  11  13 1229.20 62.5908   3
  -2  11  12 1687.00 69.4998   3
   2  11 -12 1572.18 79.4799   2
  -2  11  11 1193.80 56.5982   3
  -2  11  11 1238.57 56.4213   4
   2  11 -11 1294.06 70.5535   2
   2  11 -10 2750.34 94.8326   2
  -2  11  10 2754.71 82.4629   4
  -2  11  10 2682.21 86.4775   3
  -2  11   9 1781.54 66.1040   3
  -2  11   9 1798.35 61.8791   4
   2  11  -9 1818.25 73.9273   2
   2  11  -8 2220.74 80.8650   2
  -2  11   8 2293.55 69.1550   4
  -2  11   7 194.027 28.1307   4
   2  11  -7 295.471 42.0389   2
  -2  11   6 2009.95 57.3690   4
   2  11  -6 1983.91 69.3104   2
  -2  11   5 565.772 31.0218   4
   2  11  -5 584.127 41.2421   2
  -2 -11   4 1637.50 55.2425   4
   2  11  -4 1731.39 62.0546   2
  -2  11   4 1787.53 51.2883   4
   2  11  -3 981.733 45.0235   2
  -2  11   3 913.003 33.4855   4
  -2 -11   3 845.239 39.1219   4
  -2 -11   3 899.578 44.4559   2
   2 -11  -2 3184.23 80.1153   4
  -2 -11   2 3255.07 88.1903   2
  -2  11   2 3243.15 78.8896   4
  -2 -11   2 3235.12 86.6618   4
  -2 -11   1 464.215 31.9292   4
  -2  11   1 485.580 22.0875   4
  -2 -11   1 566.525 35.2552   2
   2 -11  -1 517.162 23.7799   4
   2 -11   0 598.977 23.8603   4
  -2  11   0 602.180 24.1031   2
  -2 -11   0 623.932 34.5061   4
  -2 -11   0 596.661 35.6144   2
  -2 -11  -1 606.776 35.3889   4
   2 -11   1 645.031 23.7543   4
  -2  11  -1 685.287 28.1044   2
   2 -11   2 3277.40 76.5948   4
  -2  11  -2 3267.02 83.6704   2
  -2 -11  -2 3165.56 86.6782   2
   2  11   2 3354.96 87.6010   4
  -2 -11  -2 3392.09 90.2246   4
   2 -11   3 1537.04 41.2171   4
  -2 -11  -3 1611.27 55.7901   4
  -2  11  -3 1720.85 52.6316   2
   2  11   3 1519.51 53.3747   4
  -2 -11  -3 1691.31 54.0141   2
  -2 -11  -4 5644.86 142.584   4
  -2  11  -4 5744.03 138.904   2
   2 -11   4 5681.89 127.989   4
   2  11   4 5937.21 140.523   4
  -2  11  -5 1199.18 42.0116   1
  -2 -11  -5 1125.61 48.8508   4
  -2  11  -5 1090.45 47.3680   2
   2  11   5 1111.54 46.0823   4
   2 -11   5 1102.39 33.0023   4
   2  11   6 110.398 31.7959   4
   2  11   6 72.8568 24.1301   3
  -2  11  -6 153.310 24.1262   1
  -2 -11  -6 110.916 32.9537   4
  -2  11  -7 18.5875 23.3233   1
   2  11   7 47.4320 32.3910   4
   2  11   7 23.0134 25.3912   3
  -2 -11  -7 58.0485 36.1564   4
  -2  11  -8 0.88099 24.1994   1
   2  11   8 27.1414 32.8778   4
   2  11   8 29.1964 26.9818   3
  -2 -11  -8-1.63172 35.5411   4
   2  11   9 319.764 39.0033   4
  -2  11  -9 278.286 28.3465   1
   2  11   9 296.374 31.7472   3
  -2 -11  -9 285.339 43.4808   4
  -2 -11 -10 461.702 48.0956   4
  -2  11 -10 550.324 32.3433   1
   2  11  10 495.287 36.6168   3
  -2  11 -11 4.44795 26.5306   1
   2  11  11-18.5252 33.3122   3
   2  11  12-7.73994 33.8862   3
  -2  11 -12 8.05080 27.1977   1
   2  11  13 79.0109 37.0025   3
   2  11  14 212.469 54.6580   1
   2 -11  14 339.183 41.9335   4
   2  11  14 302.586 40.9532   3
   2  11  15 104.233 55.2777   1
   2 -11  15 81.2082 41.9846   4
   2  11  15 102.563 41.5882   3
   2  11  16 24.5892 43.2652   3
   2  11  16-57.3131 59.9412   1
   2  12 -16 224.984 69.2582   2
  -2  12  16 344.938 55.3387   3
   2  12 -15 216.218 64.5186   2
  -2  12  15 138.663 49.5107   3
   2  12 -14 225.068 64.4983   2
  -2  12  14 227.894 50.0709   3
   2  12 -13 612.846 66.0064   2
  -2  12  13 670.859 55.4869   3
  -2  12  12-27.7577 44.3595   3
   2  12 -12 67.2359 52.0064   2
  -2  12  11 92.5080 38.9979   3
   2  12 -11 24.2394 48.5813   2
  -2  12  10 42.6166 39.5022   3
  -2  12  10 30.3808 34.1657   4
   2  12 -10 10.4556 49.0463   2
  -2  12   9 79.3760 37.4561   3
  -2  12   9 39.5304 33.2639   4
   2  12  -9 15.9396 45.3926   2
  -2  12   8 84.2676 34.0030   3
  -2  12   8 130.914 31.3473   4
   2  12  -8 133.615 42.8289   2
  -2  12   7 33.0280 27.1680   4
   2  12  -7 124.300 40.9735   2
  -2  12   6 2249.47 65.1605   4
   2  12  -6 2148.90 50.7926   1
   2  12  -6 2285.08 77.6263   2
  -2 -12   5 109.033 27.8258   4
   2  12  -5 75.6389 35.3531   2
  -2  12   5 145.269 24.5272   4
  -2 -12   4-9.18221 26.4442   4
   2  12  -4 72.3309 32.9291   2
  -2  12   4 21.9496 21.8571   4
  -2  12   3 988.234 35.9908   4
  -2 -12   3 982.229 42.7677   4
  -2 -12   3 1018.63 47.3241   2
   2 -12  -2 289.662 24.1814   4
  -2  12   2 277.961 21.5864   4
  -2 -12   2 239.441 32.5954   2
  -2 -12   1 3039.87 84.7514   4
  -2  12   1 3042.80 74.6511   4
  -2 -12   1 3103.80 85.9865   2
   2 -12  -1 3067.37 76.4544   4
   2 -12   0 482.231 23.3452   4
  -2 -12   0 519.071 33.9584   4
  -2 -12  -1 2582.07 74.4870   4
   2 -12   1 2456.85 61.9568   4
  -2 -12  -1 2447.57 72.7126   2
  -2  12  -1 2529.44 65.5151   2
   2  12   2 499.736 33.6359   4
   2 -12   2 484.785 21.2933   4
  -2  12  -2 443.831 29.2599   2
  -2 -12  -2 382.627 31.9344   2
  -2 -12  -2 469.765 34.3777   4
   2 -12   3 5513.52 124.081   4
  -2 -12  -3 5709.99 138.955   4
   2  12   3 5493.12 135.277   4
  -2 -12  -3 5447.60 133.851   2
  -2  12  -3 5440.92 133.333   2
  -2  12  -4 755.272 39.8720   2
   2 -12   4 887.239 28.3028   4
  -2 -12  -4 797.011 40.5240   2
   2  12   4 858.331 42.2799   4
  -2 -12  -4 896.582 43.1815   4
  -2 -12  -5 937.150 46.7284   4
   2 -12   5 745.588 27.8788   4
   2  12   5 820.253 41.9739   4
  -2  12  -5 867.600 37.6006   1
  -2  12  -5 875.759 44.5827   2
  -2  12  -6 1583.00 61.4142   2
   2  12   6 1692.55 60.4496   4
   2 -12   6 1611.53 45.6248   4
  -2 -12  -6 1745.13 62.9420   4
  -2  12  -6 1700.27 53.2011   1
   2  12   7 2904.60 86.3751   4
  -2  12  -7 2733.52 87.4892   2
  -2  12  -7 3019.88 79.1229   1
   2  12   7 2980.79 82.2169   3
  -2 -12  -7 2856.82 90.2685   4
   2  12   8 1595.43 56.2376   3
  -2 -12  -8 1719.41 67.4394   4
   2  12   8 1690.54 60.4534   4
  -2 -12  -9 707.051 50.5705   4
   2  12   9 672.710 41.2754   3
  -2  12  -9 666.515 35.8149   1
  -2 -12 -10 1830.40 74.3346   4
  -2  12 -10 1673.59 54.8640   1
   2  12  10 1797.67 62.4307   3
  -2  12 -11 1198.34 45.7502   1
   2  12  11 1287.10 53.8838   3
   2  12  12 637.916 44.8475   3
  -2  12 -12 607.259 35.6128   1
   2  12  13 1176.27 56.0912   3
   2 -12  14 1598.12 62.1165   4
   2  12  14 1525.58 64.5194   3
   2  12  15 47.9646 55.2999   1
   2  12  15 89.1177 42.9849   3
   2  13 -15 369.424 69.0244   2
  -2  13  15 390.254 57.5125   3
  -2  13  14 807.051 61.3334   3
   2  13 -14 885.903 75.9300   2
  -2  13  13 80.4043 45.8108   3
   2  13 -13 151.321 60.3944   2
  -2  13  12 514.024 50.5175   3
   2  13 -12 363.748 59.2506   2
  -2  13  11 542.215 51.3870   3
   2  13 -11 546.415 60.0167   2
  -2  13  10 1224.09 57.5750   3
  -2  13  10 1178.04 53.0445   4
   2  13 -10 995.865 66.1259   2
   2 -13 -10 989.750 29.2535   2
   2  13  -9 2495.06 91.0963   2
  -2  13   9 2425.30 82.9366   3
  -2  13   9 2426.93 76.1751   4
   2  13  -8 1017.01 62.3594   2
  -2  13   8 1067.44 47.9666   4
  -2  13   8 1090.12 53.9892   3
  -2  13   7 438.496 35.1791   4
   2  13  -7 466.958 49.3024   2
  -2  13   7 405.549 42.2552   3
  -2  13   6 679.393 37.4696   4
  -2 -13   6 642.920 41.3181   4
   2  13  -6 658.767 49.6024   2
   2  13  -6 692.952 22.4381   1
   2  13  -5 8643.08 208.342   2
  -2  13   5 8634.85 196.195   4
  -2 -13   5 8309.31 200.768   4
  -2 -13   4 747.473 41.3249   4
  -2  13   4 820.097 35.2501   4
   2  13  -4 839.566 48.4112   2
  -2 -13   3 439.062 34.3862   4
  -2  13   3 474.226 28.1601   4
  -2 -13   2 254.818 34.9217   2
   2 -13  -2 260.557 24.9668   4
  -2 -13   2 251.277 31.8419   4
  -2  13   2 298.380 23.8672   4
   2 -13  -1 5238.52 119.867   4
  -2 -13   1 5153.42 128.933   2
   2 -13   0 2612.88 65.7869   4
  -2 -13   0 2599.51 76.5359   4
  -2 -13   0 2389.58 75.1260   2
  -2 -13  -1 3739.27 104.292   4
  -2 -13  -1 3892.50 103.135   2
   2 -13   1 3910.98 92.4409   4
  -2  13  -1 3960.96 95.2486   2
  -2  13  -2 1430.92 48.2019   2
  -2 -13  -2 1319.76 52.2972   2
  -2 -13  -2 1387.17 54.8153   4
   2  13   3 1476.44 55.6023   4
  -2 -13  -3 1495.44 56.9504   4
   2 -13   3 1500.43 41.7148   4
  -2  13  -3 1446.16 52.1377   2
  -2 -13  -3 1516.46 54.2053   2
  -2 -13  -4 302.001 33.0338   2
   2  13   4 281.229 34.8349   4
   2 -13   4 341.987 20.6851   4
  -2 -13  -4 281.442 36.6826   4
  -2  13  -4 359.386 35.2517   2
  -2  13  -5 290.951 36.8824   2
   2 -13   5 285.936 20.4269   4
  -2 -13  -5 278.262 35.8893   4
  -2 -13  -5 298.598 33.6393   2
   2  13   5 277.194 33.7499   4
  -2  13  -6 1606.63 52.3634   1
  -2 -13  -6 1439.73 62.6016   4
  -2  13  -6 1511.95 60.1064   2
   2  13   6 1592.76 60.0681   4
   2 -13   6 1487.28 43.7211   4
  -2 -13  -7 128.200 39.8662   4
   2  13   7 110.428 31.7914   3
  -2  13  -7 55.7115 38.2794   2
   2 -13   7 60.2255 20.2948   4
   2  13   7 46.9433 34.1788   4
  -2  13  -7 107.039 27.0655   1
  -2  13  -8 489.569 33.9537   1
   2 -13   8 551.620 28.7140   4
  -2  13  -8 492.477 47.5843   2
   2  13   8 600.004 40.1390   3
  -2 -13  -8 589.187 49.9796   4
   2  13   9 146.457 34.6501   3
  -2 -13  -9 195.547 44.1122   4
  -2  13  -9 126.297 27.7718   1
  -2  13  -9 176.155 44.3035   2
  -2 -13 -10 144.876 47.5625   4
  -2  13 -10 185.170 28.7313   1
   2  13  10 152.463 35.2716   3
  -2  13 -10 148.962 48.8372   2
   2  13  11 59.6586 36.1528   3
  -2  13 -11 100.735 28.0727   1
  -2  13 -11 53.4160 48.2630   2
  -2  13 -12-13.2001 28.0461   1
  -2  13 -12 18.8104 51.0101   2
   2  13  12-11.3129 38.0610   3
  -2  13 -13 59.0160 29.1268   1
  -2  13 -13 2.20613 55.9028   2
   2  13  13 45.2140 39.3187   3
  -2  13 -14 233.125 61.2866   2
   2  13  14 222.765 44.8747   3
  -2  13 -15 435.706 68.6743   2
   2  13  15 340.005 47.3250   3
   2  13  15 285.307 62.2090   1
  -2  14  14 159.702 54.9353   3
   2  14 -14 201.084 65.4894   2
  -2  14  13 556.327 57.6748   3
   2  14 -13 816.238 72.6301   2
   2 -14 -12 22.1688 19.2000   2
  -2  14  12 52.7502 46.7967   3
   2  14 -12 63.7744 58.6625   2
  -2  14  11 18.4216 45.7098   3
   2  14 -11 152.593 56.6500   2
   2  14 -10 334.281 57.5706   2
  -2  14  10 395.066 46.9252   3
   2  14  -9 145.545 51.1810   2
  -2  14   9 225.821 37.0247   4
  -2  14   9 126.784 44.1798   3
  -2  14   8 506.092 39.7897   4
  -2  14   8 580.798 49.3413   3
   2  14  -8 633.968 56.0710   2
   2  14  -7 121.290 9.00072   1
   2  14  -7 119.883 8.92630   1
  -2  14   7 93.7045 31.4517   4
  -2 -14   7 134.509 34.1142   4
   2  14  -7 162.053 46.7462   2
  -2  14   6 13.6811 28.0924   4
  -2 -14   6 7.97192 32.6986   4
   2  14  -6-10.8641 41.4647   2
   2  14  -5 240.211 42.6922   2
  -2  14   5 242.209 30.2486   4
  -2 -14   5 225.637 33.8457   4
  -2  14   4 1396.84 47.7634   4
  -2 -14   4 1377.28 54.1008   4
  -2  14   3 62.9330 23.2106   4
  -2 -14   3 56.6162 30.8654   4
  -2 -14   2 1071.02 51.2952   2
  -2  14   2 1092.82 38.5141   4
  -2 -14   2 984.241 48.0948   4
   2 -14  -2 1096.46 41.2886   4
  -2 -14   1 2496.61 76.3350   2
  -2 -14   1 2432.55 75.1958   4
   2 -14  -1 2342.73 65.2547   4
  -2 -14   0 442.450 38.0991   2
   2 -14   0 360.099 25.4122   4
  -2 -14   0 451.610 37.7671   4
  -2 -14  -1 583.576 40.9677   2
  -2 -14  -1 620.504 41.8407   4
   2 -14   1 609.940 27.7086   4
   2 -14   2 1905.95 51.8149   4
  -2 -14  -2 1967.48 64.4045   2
  -2  14  -2 1907.16 58.7479   2
  -2 -14  -2 1901.20 67.1840   4
   2 -14   3 1927.28 51.8992   4
  -2 -14  -3 1991.88 69.5645   4
  -2 -14  -3 1985.54 64.8206   2
  -2  14  -3 1965.77 62.7255   2
   2  14   3 1913.32 64.9203   4
  -2 -14  -4 1078.12 53.3757   4
   2  14   4 1133.29 49.2141   4
   2 -14   4 1054.38 34.7548   4
  -2 -14  -4 1020.41 47.6762   2
  -2  14  -4 1035.63 48.4016   2
  -2  14  -5 1854.69 66.1666   2
  -2 -14  -5 1885.86 70.7170   4
   2 -14   5 1778.27 50.0581   4
  -2 -14  -5 1894.90 62.1978   2
   2  14   5 1912.66 65.8500   4
   2  14   6 1324.25 56.3732   4
  -2  14  -6 1284.77 48.2023   1
  -2 -14  -6 1276.45 51.3149   2
   2 -14   6 1194.03 39.0174   4
  -2  14  -6 1203.59 57.6232   2
  -2 -14  -6 1294.54 58.9597   4
   2  14   7 1331.80 54.8658   3
  -2  14  -7 1474.21 61.2084   2
  -2 -14  -7 1372.87 63.4598   4
  -2  14  -7 1385.89 49.5764   1
   2 -14   7 1247.09 41.6515   4
  -2  14  -8 579.995 50.9095   2
  -2 -14  -8 568.072 49.4672   4
   2 -14   8 544.565 29.3325   4
  -2  14  -8 569.799 35.8161   1
   2  14   8 561.536 42.7465   3
  -2  14  -9 1102.87 60.5601   2
   2 -14   9 987.166 38.6660   4
   2  14   9 945.607 50.4056   3
  -2  14  -9 1052.69 43.0438   1
  -2 -14  -9 987.564 62.4301   4
   2  14  10 817.407 47.3070   3
  -2  14 -10 693.132 38.3699   1
  -2  14 -10 795.030 59.3298   2
  -2 -14 -10 699.991 58.7746   4
  -2  14 -11 1729.40 57.1842   1
   2  14  11 1776.11 68.3397   3
  -2  14 -11 1843.20 79.3456   2
  -2  14 -12 676.862 38.2139   1
   2  14  12 787.777 51.0261   3
  -2  14 -12 834.840 65.4101   2
   2  14  13 862.452 54.0277   3
  -2  14 -13 760.136 68.3058   2
  -2  14 -14-89.7389 62.3998   2
   2  14  14 23.2755 43.5991   3
   2  15 -13 807.253 75.1446   2
  -2  15  13 772.353 61.9230   3
   2  15 -12 899.383 74.2390   2
  -2  15  12 1073.34 64.4650   3
   2  15 -11 1020.80 74.0609   2
  -2  15  11 990.630 61.9187   3
  -2  15  10 511.736 53.8836   3
   2  15 -10 363.022 59.8386   2
   2  15  -9 1192.66 72.0281   2
  -2  15   9 1232.46 55.6714   4
  -2  15   9 1194.36 62.4822   3
  -2  15   8 549.253 50.8801   3
   2  15  -8 478.819 56.0584   2
  -2  15   8 594.677 42.3954   4
  -2 -15   8 452.667 43.9605   4
   2  15  -7 573.429 18.6268   1
   2  15  -7 575.236 55.2530   2
  -2  15   7 615.512 40.8206   4
   2  15  -7 539.717 18.5671   1
  -2  15   6 1682.13 57.3029   4
  -2 -15   6 1568.31 61.8852   4
   2  15  -6 1505.49 71.0271   2
  -2 -15   5 374.941 38.7902   4
   2  15  -5 453.668 50.2675   2
  -2  15   5 429.561 34.0409   4
  -2  15   4 1366.30 48.0078   4
  -2 -15   4 1295.09 54.8965   4
  -2 -15   3 732.710 45.0035   4
  -2  15   3 812.294 36.6364   4
  -2 -15   2 1352.12 57.2897   4
   2 -15  -2 1425.76 49.0159   4
   2 -15  -1 344.458 27.9779   4
  -2 -15   1 302.272 39.5330   2
  -2 -15   1 323.341 37.9236   4
  -2 -15   0 200.064 37.0469   2
   2 -15   0 196.137 24.8014   4
  -2 -15   0 156.974 37.0660   4
  -2 -15  -1 459.356 40.9799   4
   2 -15   1 381.101 26.2682   4
  -2 -15  -1 407.426 38.9216   2
  -2 -15  -2 143.785 34.8428   2
  -2 -15  -2 193.533 36.9683   4
   2 -15   2 120.505 21.4585   4
  -2  15  -2 105.032 28.3934   2
   2 -15   3 1821.01 51.2068   4
  -2 -15  -3 1866.67 68.4315   4
  -2 -15  -3 1905.32 64.2679   2
  -2  15  -3 1847.29 61.5537   2
  -2  15  -4 353.392 38.4850   2
  -2 -15  -4 358.392 37.2750   2
   2  15   4 337.270 39.7067   4
  -2 -15  -4 279.268 41.5557   4
   2 -15   4 354.353 23.4103   4
   2  15   5 892.846 49.6480   4
  -2 -15  -5 797.796 52.3813   4
   2 -15   5 894.790 33.1387   4
  -2 -15  -5 923.147 46.3720   2
  -2  15  -5 892.884 49.4895   2
  -2  15  -6 47.2965 29.7194   1
   2 -15   6 21.5286 20.8919   4
  -2 -15  -6-19.3144 41.8774   4
  -2  15  -6 1.50653 39.3606   2
  -2 -15  -6 10.3190 33.2707   2
  -2 -15  -7 124.223 35.2589   2
  -2  15  -7 114.551 29.4960   1
   2 -15   7 68.8825 22.1759   4
  -2  15  -7 104.430 42.0223   2
   2  15   7 78.6114 36.1818   3
  -2 -15  -7 57.4162 43.4043   4
  -2  15  -8 492.528 35.6593   1
  -2  15  -8 443.974 50.9180   2
  -2 -15  -8 499.588 51.7295   4
   2 -15   8 454.587 28.6265   4
   2  15   8 444.472 42.1451   3
   2 -15   9 23.8662 24.6905   4
  -2 -15  -9 8.12658 48.8003   4
   2  15   9 1.45063 37.3599   3
  -2  15  -9 68.6748 47.1423   2
  -2  15  -9 24.1048 28.9308   1
  -2  15 -10 177.576 30.4226   1
  -2 -15 -10 164.268 53.8791   4
  -2  15 -10 186.448 50.7106   2
   2 -15  10 103.391 27.3868   4
   2  15  10 169.220 41.5779   3
   2  15  11 26.9173 40.3530   3
  -2  15 -11 0.89489 28.6517   1
  -2  15 -11-6.20005 52.3616   2
  -2  15 -12 117.505 57.9303   2
   2  15  12 56.9050 43.0208   3
  -2  15 -13 47.9502 59.3677   2
   2  15  13 74.4399 45.2893   3
  -2  16  12-73.1738 53.6109   3
   2  16 -12 108.002 65.1825   2
  -2  16  11-18.1054 49.4362   3
   2  16 -11 108.815 61.6464   2
  -2  16  10 27.6081 48.2227   3
   2  16 -10 23.6875 57.7663   2
  -2 -16  10 112.113 43.2837   4
  -2 -16   9 32.3031 40.9979   4
  -2  16   9 46.4102 44.3175   3
   2  16  -9 47.2982 56.5963   2
  -2  16   8 86.1606 36.4864   4
   2  16  -8 122.478 53.6276   2
  -2 -16   8 32.9844 38.9751   4
  -2  16   8 15.2478 45.6735   3
  -2  16   7 225.553 36.4304   4
  -2 -16   7 268.927 41.1327   4
   2  16  -7 210.607 15.2877   1
   2  16  -7 178.092 53.4981   2
   2  16  -6 471.357 54.0314   2
  -2  16   6 469.397 37.6804   4
  -2 -16   6 477.411 44.3414   4
  -2  16   5 585.466 38.8088   4
  -2 -16   5 580.801 45.2228   4
  -2 -16   4 58.8070 37.1059   4
  -2  16   4 40.2642 27.5647   4
  -2  16   3 574.781 34.6477   4
  -2 -16   3 686.925 45.3222   4
  -2 -16   2 1117.26 52.5417   4
   2 -16  -2 981.156 43.6369   4
   2 -16  -1 397.023 30.2213   4
  -2 -16   1 345.106 41.1943   4
  -2 -16   0-7.87279 35.3177   2
  -2 -16   0 34.5974 36.4823   4
   2 -16   0 20.0565 24.8845   4
  -2 -16  -1 733.166 48.1792   4
  -2 -16  -1 637.588 44.9011   2
   2 -16   1 651.614 32.4886   4
  -2 -16  -2 44.5681 36.3882   2
   2 -16   2 11.3826 21.8303   4
  -2 -16  -2 25.3590 39.2688   4
  -2  16  -3 1349.84 53.3111   2
  -2 -16  -3 1405.20 57.6742   2
   2 -16   3 1393.77 43.1342   4
  -2 -16  -3 1296.00 60.5178   4
   2 -16   4 425.177 25.8588   4
  -2 -16  -4 457.719 46.1644   4
  -2 -16  -4 378.179 40.3552   2
  -2  16  -4 435.406 41.3507   2
  -2  16  -5 1211.67 56.6784   2
  -2 -16  -5 1238.28 53.4251   2
   2 -16   5 1146.70 39.2721   4
  -2 -16  -5 1272.28 62.3210   4
  -2  16  -6 361.106 34.9847   1
   2 -16   6 310.492 25.0427   4
  -2 -16  -6 324.989 48.1226   4
  -2  16  -6 284.404 44.8635   2
  -2 -16  -6 242.915 37.6134   2
  -2 -16  -7 2662.11 95.2537   4
   2  16   7 2834.16 87.2746   3
   2 -16   7 2591.04 70.3558   4
  -2  16  -7 2843.53 79.7542   1
  -2  16  -7 2881.34 92.7293   2
  -2 -16  -7 2864.93 82.9563   2
  -2  16  -8 346.252 52.6986   2
   2  16   8 328.901 43.2866   3
  -2  16  -8 302.745 34.3016   1
  -2 -16  -8 350.460 40.9221   2
   2 -16   8 361.773 27.4302   4
  -2 -16  -8 323.762 52.2568   4
  -2 -16  -9 2288.54 90.3027   4
   2 -16   9 2092.49 62.3318   4
  -2  16  -9 2155.49 67.6722   1
  -2 -16  -9 2393.31 74.9936   2
   2  16   9 2347.69 79.1194   3
  -2  16  -9 2402.79 88.8989   2
  -2 -16 -10 289.001 55.7582   4
   2 -16  10 205.567 29.2536   4
   2  16  10 356.215 45.8360   3
  -2  16 -10 303.529 57.9005   2
   2 -16  11 80.2000 28.5239   4
  -2  16 -11 8.53067 55.1590   2
   2  16  11-31.3356 43.5208   3
  -2  16 -12 257.193 61.7900   2
   2  16  12 352.671 48.8466   3
   2  17 -11 420.186 70.3169   2
  -2  17  11 429.932 59.7533   3
  -2 -17  11 405.134 50.9236   4
  -2  17  10 234.453 53.9687   3
   2  17 -10 120.101 60.8204   2
  -2 -17  10 104.524 45.3259   4
  -2  17   9 1275.34 70.3851   3
   2  17  -9 1201.74 78.4656   2
  -2 -17   9 1269.86 61.9422   4
  -2  17   8 469.375 54.2057   3
  -2 -17   8 381.070 46.7421   4
   2  17  -8 418.679 61.4438   2
   2  17  -7 1508.00 38.9346   1
  -2  17   7 1710.21 60.7438   4
  -2 -17   7 1489.33 64.3025   4
   2  17  -7 1796.76 79.3410   2
   2  17  -7 1399.82 38.4755   1
  -2  17   6 516.488 41.0020   4
  -2 -17   6 486.111 47.1109   4
  -2 -17   5 1754.58 67.9175   4
  -2  17   5 1760.31 60.1821   4
  -2 -17   4 219.189 40.6455   4
  -2  17   4 212.206 31.9367   4
  -2 -17   3 1089.05 55.3086   4
  -2 -17   2 80.8201 39.4356   4
   2 -17  -1 1973.17 60.7098   4
  -2 -17   1 1909.31 71.7616   4
   2 -17   0 364.471 30.6404   4
  -2 -17   0 302.258 44.1428   4
  -2 -17  -1 535.899 45.4132   2
   2 -17   1 581.296 31.7257   4
  -2 -17  -1 585.983 49.2699   4
  -2 -17  -2 380.825 41.9919   2
   2 -17   2 362.514 27.9543   4
  -2 -17  -2 367.917 45.4961   4
   2 -17   3 69.3618 22.8043   4
  -2 -17  -3 37.6104 42.5441   4
  -2  17  -3 75.0235 33.7598   2
  -2 -17  -3 27.4410 36.6802   2
  -2 -17  -4 185.659 45.3296   4
   2 -17   4 159.254 23.5737   4
  -2 -17  -4 144.067 39.2639   2
  -2  17  -4 219.004 38.8179   2
  -2 -17  -5 358.578 40.9975   2
  -2  17  -5 349.861 44.6740   2
  -2 -17  -5 339.535 51.1334   4
   2 -17   5 397.608 25.9947   4
   2 -17   6 492.730 28.2833   4
  -2  17  -6 545.903 38.8267   1
  -2 -17  -6 498.359 52.2389   4
  -2  17  -6 535.179 50.7298   2
  -2 -17  -6 523.162 42.9050   2
   2 -17   7 249.189 26.4746   4
   2  17   7 251.738 44.8785   3
  -2 -17  -7 222.399 52.4498   4
  -2  17  -7 258.173 35.0281   1
  -2 -17  -7 292.223 41.4601   2
  -2  17  -7 177.427 48.7439   2
  -2 -17  -8 81.2369 39.2332   2
  -2  17  -8 96.0154 33.3749   1
  -2  17  -8 54.8608 50.2682   2
   2  17   8 84.4728 43.3438   3
   2 -17   8 55.8233 24.6681   4
  -2 -17  -8-2.09514 52.5293   4
  -2  17  -9-1.95459 51.9690   2
  -2 -17  -9 41.5736 54.2925   4
   2  17   9 54.9045 43.1443   3
   2 -17   9-3.42106 25.5860   4
   2  17  10 27.7402 43.6193   3
  -2 -17 -10 54.5461 56.8238   4
  -2  17 -10 6.21038 56.6504   2
  -2  17 -11-2.19367 58.7377   2
   2  17  11 34.3226 44.2005   3
   2  18 -10 42.2120 63.7751   2
  -2 -18  10 53.9598 47.4797   4
  -2  18  10 79.2909 52.1803   3
   2  18  -9 100.638 62.6306   2
  -2 -18   9 40.2922 44.3986   4
  -2  18   9-48.4213 51.5990   3
   2  18  -8 106.597 60.2323   2
  -2 -18   8 3.18167 44.7820   4
  -2  18   8 83.3945 51.4269   3
  -2 -18   7 220.187 44.9433   4
  -2 -18   6 165.495 43.3252   4
  -2 -18   5 278.436 44.9360   4
  -2 -18   4 181.570 43.3227   4
  -2 -18   3 314.954 44.7261   4
  -2 -18   2 91.0798 40.4904   4
  -2 -18   1 1010.00 57.8807   4
   2 -18  -1 1092.99 45.5478   4
   2 -18   0 477.216 34.3064   4
  -2 -18   0 424.636 47.5005   4
  -2 -18  -1 1087.09 59.0575   4
   2 -18   1 966.132 41.3260   4
  -2 -18  -1 1005.98 53.8981   2
  -2 -18  -2-2.59881 40.7066   2
  -2 -18  -2 64.0351 43.8926   4
   2 -18   2 10.3570 25.1451   4
  -2 -18  -3 997.092 59.9689   4
  -2 -18  -3 989.617 51.8018   2
   2 -18   3 943.925 37.5314   4
  -2 -18  -4 266.273 41.9257   2
   2 -18   4 346.783 27.2098   4
  -2 -18  -4 250.978 49.8485   4
  -2  18  -4 361.732 42.6943   2
   2 -18   5 1817.01 53.4387   4
  -2 -18  -5 2058.53 80.1576   4
  -2  18  -5 1930.78 71.2525   2
  -2 -18  -5 1865.58 68.8932   2
  -2 -18  -6-28.0100 49.1889   4
   2 -18   6 17.4657 23.8255   4
  -2  18  -6 66.8190 36.4075   1
  -2 -18  -6 6.08987 38.9025   2
  -2  18  -6 20.5527 45.4134   2
   2 -18   7 633.972 32.1213   4
   2  18   7 722.053 54.6784   3
  -2  18  -7 647.709 42.7073   1
  -2 -18  -7 636.115 62.1436   4
  -2  18  -7 729.898 58.5736   2
   2  18   8 419.203 50.3418   3
  -2  18  -8 513.498 57.7522   2
  -2 -18  -8 328.949 58.5248   4
  -2 -18  -9 509.109 63.1996   4
  -2  18  -9 571.582 62.9396   2
   2  18   9 513.997 54.3721   3
  -2  19   8 213.268 58.7312   3
  -2 -19   8 224.340 47.4051   4
  -2 -19   7 724.939 55.1248   4
  -2 -19   6 28.7901 43.2017   4
  -2 -19   5 1223.17 62.0473   4
  -2 -19   4 131.492 44.6376   4
  -2 -19   3 750.681 55.0046   4
  -2 -19   2 482.156 49.3876   4
  -2 -19   1 1158.04 61.2003   4
   2 -19   0 139.325 31.0500   4
  -2 -19   0 87.4120 46.6005   4
   2 -19   1 952.706 41.0151   4
  -2 -19  -1 715.124 56.2142   4
  -2 -19  -2 52.1937 47.0085   4
   2 -19   2 91.8393 27.9156   4
  -2 -19  -3 233.969 50.3863   4
  -2 -19  -3 301.750 44.0941   2
   2 -19   3 276.222 28.6107   4
  -2 -19  -4 25.0749 49.2288   4
   2 -19   4 26.1896 24.9694   4
  -2 -19  -4 47.3305 40.4145   2
  -2  19  -5 901.035 55.9804   2
   2 -19   5 832.430 35.4321   4
  -2 -19  -5 894.085 63.2964   4
  -2 -19  -6 243.049 55.5604   4
  -2  19  -6 300.095 49.9050   2
  -2  19  -7 472.024 57.3227   2
  -2 -19  -7 537.385 62.4664   4
   2  19   7 426.834 54.0315   3
  -2 -20   5 192.736 48.5602   4
  -2 -20   4 43.4911 46.9327   4
  -2 -20   3 891.691 59.3377   4
  -2 -20   2-34.2544 48.6951   4
  -2 -20   1 448.505 52.2174   4
  -2 -20   0 526.601 54.1384   4
  -2 -20  -1 58.0058 48.0424   4
   2 -20   1 106.037 31.1324   4
  -2 -20  -2-54.1534 49.4203   4
  -2 -20  -3 837.181 62.8186   4
  -2 -20  -4-73.3335 53.9396   4
  -2 -20  -5 519.436 61.1345   4
   3   0 -19-80.0100 61.5306   2
  -3   0  18 18.7229 37.0161   1
   3   0 -18-80.7219 58.2042   2
  -3   0  17-16.6576 33.6426   1
   3   0 -17-8.49425 51.5014   2
   3   0 -16 1821.53 79.0575   2
   3   0 -15-3.76594 44.9087   2
  -3   0  15 32.7458 37.6071   3
   3   0 -14 427.868 47.1723   2
  -3   0  14 401.690 41.6993   3
  -3   0  13 16.9488 30.4579   3
   3   0 -13-32.8280 33.0139   3
   3   0 -13-6.55432 37.2993   2
  -3   0  12 8091.38 192.164   3
   3   0 -12 8025.85 191.294   3
   3   0 -12 7907.86 194.748   2
   3   0 -11 6.98061 30.6890   2
  -3   0  11-26.4904 26.7581   3
   3   0 -10 8053.16 192.528   2
  -3   0  10 8175.11 189.713   3
  -3   0   9 25.1099 20.9058   3
   3   0  -9-1.16528 24.7045   2
   3   0  -8 13506.0 302.271   2
  -3   0   8 13492.5 299.861   3
   3   0  -7 3.84899 20.8478   2
  -3   0   7-0.80422 17.3543   3
  -3   0   6 52916.6 1125.67   3
   3   0  -6 52552.4 1127.96   2
  -3   0   5-6.80735 13.6557   3
   3   0  -5-3.73945 12.9338   3
   3   0  -5 1.52971 16.5049   2
   3   0  -4 6156.93 137.945   3
   3   0  -4 6114.02 139.866   2
  -3   0   4 6136.26 137.556   3
  -3   0   4 6019.96 139.398   2
   3   0  -3 0.44550 10.7186   3
  -3   0   3 5.67878 9.53418   3
  -3   0   3 17.0767 13.7084   2
   3   0  -2 21474.2 462.453   3
  -3   0   2 21442.9 465.557   2
  -3   0   2 21899.0 462.502   3
  -3   0   1-10.5280 10.3613   1
  -3   0   1 0.53849 7.02147   3
  -3   0   0 5784.89 125.814   3
  -3   0   0 5845.96 131.194   1
  -3   0  -1 9.40719 12.3119   1
  -3   0  -1-3.56883 8.53383   4
   3   0   2 2518.56 63.6993   1
  -3   0  -2 2521.90 60.5665   4
   3   0   2 2557.44 60.4081   4
  -3   0  -2 2538.65 64.0192   1
  -3   0  -3 17.6855 13.8955   1
  -3   0  -3-4.43289 10.8686   4
   3   0   3-2.09556 13.4255   1
   3   0   3 5.06820 10.9341   4
   3   0   4 3974.05 97.7818   1
   3   0   4 4099.78 94.5501   4
  -3   0  -4 4141.82 94.9388   4
  -3   0  -4 3950.16 97.3607   1
  -3   0  -4 4045.40 90.1096   3
  -3   0  -5-0.66340 14.8739   4
  -3   0  -5 18.0370 10.0867   3
   3   0   5 6.12596 14.4265   4
   3   0   5 21.1633 15.7263   1
  -3   0  -6 1520.19 46.2873   4
   3   0   6 1587.38 48.7635   1
   3   0   6 1557.98 45.7321   4
  -3   0  -6 1613.39 41.6177   3
  -3   0  -7-4.80491 13.8455   3
   3   0   7 4.04631 19.9617   1
   3   0   7-7.89208 18.4566   4
   3   0   8 3676.50 94.7658   1
   3   0   8 3597.11 90.9834   4
  -3   0  -8 3550.58 86.6448   3
   3   0   9 1.95348 21.6082   4
  -3   0  -9-10.6933 18.3414   3
   3   0   9-8.31001 25.3237   1
  -3   0 -10 3099.57 80.4653   3
   3   0  10 3085.74 85.0412   4
   3   0  10 3190.67 88.1412   1
   3   0  11-14.1430 28.9001   4
  -3   0 -11-3.61707 24.3908   3
   3   0  11 30.1223 29.9398   1
  -3   0 -12 996.038 42.6411   3
   3   0  12 1023.07 49.9090   1
   3   0  12 1024.41 47.5253   4
   3   0  13 13.9635 34.5416   1
   3   0  13-24.9003 33.5668   4
  -3   0 -13 1.09325 28.7702   3
   3   0  14-29.5579 39.4443   1
  -3   0 -14-8.29232 32.5274   3
   3   0  14-35.5931 39.2066   4
   3   0  15 44.9890 41.9482   1
  -3   0 -15 26.6198 34.6654   3
   3   0  16 1868.62 77.1179   1
   3   0  17 30.2074 46.9918   1
   3   0  18 396.863 56.0572   1
   3   1 -19-31.4771 61.9124   2
   3  -1 -19 27.4317 59.2841   2
  -3   1  19-32.1475 41.4952   1
   3   1 -18 444.969 63.2028   2
   3  -1 -18 336.935 59.3650   2
  -3   1  18 423.325 42.3611   1
  -3  -1  18 434.116 39.1730   1
   3  -1 -17 26.7484 52.0551   2
   3   1 -17-26.2802 53.0849   2
  -3  -1  17-25.0064 31.4665   1
   3  -1 -16 219.133 50.3277   2
   3   1 -16 175.895 51.6840   2
  -3  -1  16 123.878 31.0367   1
   3  -1 -15 78.1298 44.3039   2
   3   1 -15 3.89384 45.1177   2
  -3  -1  15 25.7508 27.2345   1
   3  -1 -14 531.031 48.5784   2
   3   1 -14 394.122 47.8122   2
  -3   1  14 429.666 41.4901   3
  -3  -1  14 494.064 43.5009   3
  -3   1  13 2010.25 68.5852   3
  -3  -1  13 1965.87 69.9238   3
   3   1 -13 2065.99 75.0631   2
   3  -1 -13 2009.08 73.2939   2
   3   1 -13 1852.23 68.0792   3
   3  -1 -13 2155.08 70.6468   3
  -3  -1  12 969.388 46.4082   3
  -3   1  12 945.165 46.9732   3
   3  -1 -12 993.049 48.1459   3
   3   1 -12 984.792 51.9461   2
   3  -1 -12 906.360 48.8922   2
  -3   1  11 47.4159 26.5371   3
   3  -1 -11-7.98541 30.6439   2
   3   1 -11 1.46403 32.4737   2
   3  -1 -11 17.9711 29.2285   3
  -3  -1  11 38.7820 27.3236   3
   3   1 -10 3536.05 97.4111   2
   3  -1 -10 3489.59 95.3503   2
  -3   1  10 3502.54 93.4355   3
  -3  -1  10 3488.75 93.2498   3
   3  -1  -9 2.18997 24.6694   2
   3   1  -9 22.3055 26.4347   2
  -3  -1   9 26.0918 22.3149   3
  -3   1   9-1.00985 20.6514   3
   3  -1  -8 343.128 26.8844   2
   3   1  -8 384.010 29.4155   2
  -3   1   8 380.090 25.9500   3
  -3  -1   8 397.540 25.4246   3
   3  -1  -7 127.668 20.2610   2
   3   1  -7 140.407 24.8208   2
  -3  -1   7 147.463 19.2801   3
  -3   1   7 166.906 19.2514   3
   3  -1  -6 376.892 23.9701   2
  -3  -1   6 371.293 21.4523   3
   3   1  -6 396.506 27.0495   2
   3   1  -6 322.592 22.8232   3
  -3   1   6 365.928 21.5675   3
  -3  -1   5-8.57741 18.1326   2
  -3  -1   5 11.5557 12.6691   3
   3   1  -5 20.2898 13.3319   3
  -3   1   5 4.54999 13.7044   3
   3  -1  -5 22.7075 15.6934   2
   3   1  -5 9.25083 17.9900   2
  -3   1   4 455.128 19.6191   3
   3   1  -4 466.067 19.9894   3
   3  -1  -4 411.299 19.8701   3
   3  -1  -4 380.719 19.9253   2
  -3  -1   4 424.674 23.3157   2
  -3   1   4 387.676 20.3500   2
  -3  -1   4 419.294 17.8107   3
   3   1  -3-3.84451 10.5888   3
  -3   1   3 12.9309 11.0069   3
   3  -1  -3 1.92454 11.3992   3
  -3  -1   3 10.8285 9.52084   3
  -3  -1   3 7.89015 14.8858   2
  -3   1   3-1.03734 11.5478   2
  -3  -1   2 519.102 23.5540   2
  -3  -1   2 571.690 20.0039   1
  -3  -1   2 602.621 18.5230   3
  -3   1   2 549.548 21.6049   2
   3   1  -2 637.462 19.0661   3
  -3   1   2 587.067 19.6374   3
  -3   1   1 143.387 10.5503   3
   3   1  -1 140.616 8.78402   3
  -3  -1   1 168.766 13.3331   1
  -3  -1   1 144.741 8.25686   3
  -3  -1   0 31.9316 4.57833   3
  -3  -1   0 23.9550 10.5711   1
  -3  -1   0 34.3306 10.3089   4
  -3   1   0 39.0211 11.7691   1
  -3  -1  -1 168.528 13.8731   1
   3  -1   1 159.074 14.8599   1
  -3   1  -1 168.272 15.5785   1
  -3   1  -1 154.898 9.91084   4
  -3  -1  -1 178.591 12.9477   4
  -3  -1  -2 95.6362 14.4762   1
  -3   1  -2 134.325 10.5485   4
   3  -1   2 134.661 14.5332   1
  -3   1  -2 127.158 15.5755   1
   3   1   2 128.861 12.9732   4
   3  -1   2 129.297 10.7608   4
  -3  -1  -2 152.456 13.4620   4
  -3   1  -3 13349.2 285.682   4
   3   1   3 13242.1 287.341   4
   3  -1   3 12861.2 289.927   1
  -3  -1  -3 13184.8 289.684   1
   3  -1   3 13404.2 285.326   4
   3   1   3 13275.7 290.125   1
  -3   1  -3 12615.1 289.536   1
  -3  -1  -3 13260.6 287.950   4
  -3  -1  -3 13249.7 281.304   3
   3   1   4 2492.56 62.5849   1
   3  -1   4 2347.64 62.3338   1
  -3   1  -4 2303.29 57.8745   4
  -3  -1  -4 2298.70 53.5436   3
  -3  -1  -4 2381.91 60.3767   4
   3  -1   4 2345.92 57.6733   4
   3   1   4 2410.06 59.9963   4
  -3  -1  -4 2349.19 61.9843   1
  -3  -1  -5 1354.06 43.6668   1
   3  -1   5 1429.06 40.7234   4
   3   1   5 1491.76 42.9937   4
  -3  -1  -5 1450.71 42.7771   4
  -3   1  -5 1456.40 40.7420   4
  -3   1  -5 1440.25 38.1513   3
   3   1   5 1483.63 45.5245   1
  -3  -1  -5 1446.64 36.4512   3
   3  -1   5 1487.92 44.6407   1
   3  -1   6 9018.63 201.508   4
   3   1   6 9319.79 203.520   4
  -3   1  -6 8920.91 198.821   3
   3   1   6 9023.21 206.099   1
  -3  -1  -6 9228.05 204.327   4
   3  -1   6 8985.59 205.220   1
  -3  -1  -6 8938.14 197.761   3
  -3  -1  -7 20.6414 13.0224   3
  -3   1  -7 24.3747 19.8513   1
   3   1   7 36.8264 21.7681   1
   3   1   7 20.8972 18.5944   4
  -3  -1  -7 31.6476 19.5334   4
   3  -1   7 40.7485 18.0432   4
  -3   1  -7 22.2225 14.2351   3
   3  -1   7 24.7503 19.5753   1
   3  -1   8 2093.20 62.5652   1
  -3   1  -8 2174.78 62.0941   1
  -3  -1  -8 2059.96 55.0711   3
   3   1   8 2197.66 60.9050   4
   3   1   8 2073.36 63.5398   1
   3  -1   8 2054.43 59.2121   4
  -3   1  -8 2068.16 56.3452   3
  -3   1  -9 1537.85 46.5334   3
   3   1   9 1489.82 52.8398   1
  -3  -1  -9 1568.10 45.9522   3
   3  -1   9 1506.34 53.0617   1
   3   1   9 1490.62 51.2723   4
   3  -1   9 1536.49 49.9777   4
  -3   1 -10 2692.20 72.5164   3
   3   1  10 2601.28 79.4981   1
   3   1  10 2744.10 77.6741   4
   3  -1  10 2670.16 76.1190   4
   3  -1  10 2734.35 79.1101   1
  -3  -1 -10 2768.99 72.1376   3
   3   1  11 91.6588 28.1014   1
   3  -1  11 101.493 31.3104   1
  -3   1 -11 130.842 25.5019   3
  -3  -1 -11 142.897 25.1853   3
   3   1  11 110.496 30.3971   4
   3  -1  11 110.879 30.1288   4
  -3   1 -12 3115.07 84.6354   3
   3  -1  12 3061.52 88.8111   4
   3   1  12 3205.82 90.4194   4
   3   1  12 3003.81 91.0590   1
   3  -1  12 3157.98 91.0220   1
  -3  -1 -12 3146.50 84.2988   3
   3   1  13 20.5170 35.2582   1
  -3   1 -13 74.1683 30.2414   3
   3  -1  13 30.1695 34.1828   1
  -3  -1 -13 16.0858 28.7520   3
   3   1  13 59.3265 35.8336   4
   3  -1  13 53.9425 34.5753   4
   3  -1  14 1230.34 59.1988   1
  -3   1 -14 1250.55 52.6435   3
  -3  -1 -14 1316.81 52.2648   3
   3   1  14 1213.17 61.2159   1
   3   1  14 1179.84 58.0816   4
   3  -1  14 1364.78 57.9574   4
  -3  -1 -15 164.711 36.3192   3
  -3   1 -15 182.334 38.0869   3
   3   1  15 273.853 46.0516   1
   3  -1  15 259.559 45.2700   1
   3  -1  16 1861.49 74.5185   1
   3   1  16 1891.14 78.0131   1
   3  -1  17 1165.33 63.1579   1
   3   1  17 1075.62 63.8610   1
   3  -1  18 925.326 62.7276   1
   3   1  18 1006.75 67.1361   1
   3   2 -19-27.3962 64.6192   2
   3  -2 -19 88.5905 60.3774   2
  -3   2  19-46.8473 49.6598   3
  -3   2  19 40.3151 43.8692   1
   3  -2 -18 595.884 63.2203   2
   3   2 -18 574.581 67.2752   2
  -3  -2  17 52.4946 30.3711   1
   3   2 -17-24.7838 55.0786   2
   3  -2 -17 13.9372 49.5312   2
   3   2 -16 881.817 63.5794   2
   3  -2 -16 886.775 61.2509   2
  -3  -2  16 910.114 41.2580   1
   3  -2 -15-19.2811 44.1280   2
   3   2 -15-8.05427 47.5183   2
  -3  -2  15 25.3253 25.3307   1
  -3   2  14 1418.82 59.5091   3
  -3  -2  14 1364.24 46.8527   1
   3   2 -14 1416.12 67.6020   2
   3  -2 -14 1445.90 62.8789   2
  -3   2  13 1014.16 51.1774   3
   3   2 -13 1099.49 58.0172   2
   3  -2 -13 1090.05 53.4839   2
   3  -2 -13 1119.04 52.6849   3
  -3   2  12 1184.74 49.8812   3
   3  -2 -12 1124.97 52.6215   2
   3   2 -12 1244.82 57.5764   2
   3  -2 -12 1204.10 52.3107   3
   3   2 -11-19.9201 33.1989   2
   3  -2 -11 25.2524 29.1032   2
  -3  -2  11 30.8268 27.2266   3
  -3   2  11-1.22206 25.7442   3
   3  -2 -11-4.87684 29.7877   3
   3   2 -10 2833.35 85.2280   2
  -3  -2  10 2889.31 80.8438   3
   3  -2 -10 2825.98 80.8804   2
  -3   2  10 2933.44 80.6554   3
   3  -2  -9 53.3938 23.7440   2
   3   2  -9 75.1615 28.4264   2
  -3  -2   9 55.1893 23.3978   3
  -3   2   9 64.4107 23.0040   3
  -3  -2   8 4693.67 113.625   3
   3   2  -8 4619.18 118.133   2
   3  -2  -8 4710.67 113.727   2
  -3   2   8 4547.19 113.392   3
  -3  -2   7 414.659 23.9576   3
   3  -2  -7 390.368 25.2009   2
   3   2  -7 357.184 28.9888   2
   3   2  -7 410.987 23.9172   3
  -3   2   7 386.245 24.7126   3
   3  -2  -6 3424.30 84.1932   2
  -3  -2   6 3376.83 83.6684   3
   3   2  -6 3486.90 83.8305   3
  -3   2   6 3392.36 84.9576   3
  -3  -2   5 93.0252 18.9854   2
   3  -2  -5 96.8553 15.6499   2
  -3  -2   5 96.0647 15.1910   3
   3   2  -5 112.590 15.4348   3
  -3   2   5 85.9254 14.1052   3
   3   2  -4 12879.1 281.929   3
  -3  -2   4 12921.4 286.338   2
  -3   2   4 13077.9 283.495   3
  -3   2   4 12933.0 281.741   2
   3  -2  -4 12883.3 281.853   2
  -3  -2   4 13062.9 281.998   3
  -3   2   3 2776.82 68.6149   3
   3   2  -3 2803.77 67.0240   3
  -3   2   3 2869.40 67.6814   2
  -3  -2   3 2784.60 71.9961   2
  -3  -2   3 2916.02 65.9330   1
  -3  -2   3 2852.94 67.0338   3
  -3  -2   2 29164.7 613.621   1
  -3  -2   2 28591.5 612.750   3
   3   2  -2 29018.7 612.833   3
  -3  -2   2 28452.6 618.157   2
  -3   2   2 28549.8 614.903   3
  -3   2   2 28569.9 614.236   2
  -3  -2   1 117.796 11.4377   1
   3   2  -1 100.799 8.07244   3
  -3  -2   0 9702.64 212.895   1
   3   2   0 9377.65 212.876   1
  -3  -2   0 9898.87 213.635   4
   3   2   0 9770.14 207.423   3
  -3  -2  -1 38.0561 11.2194   1
  -3  -2  -1 43.7284 12.0411   4
  -3   2  -1 39.4607 7.19231   4
  -3   2  -1 40.0948 13.9786   1
  -3  -2  -2 15819.7 346.962   1
  -3  -2  -2 16123.4 346.707   4
   3  -2   2 15983.3 341.760   4
  -3   2  -2 16210.0 342.035   4
  -3   2  -2 15418.5 347.440   1
  -3   2  -3 7537.47 167.110   4
  -3  -2  -3 7676.78 172.274   1
   3  -2   3 7726.78 166.684   4
  -3  -2  -3 7654.93 171.531   4
   3  -2   3 7597.57 172.814   1
  -3  -2  -4 9789.96 210.278   3
   3   2   4 9357.60 216.764   4
  -3   2  -4 9609.17 213.507   4
   3   2   4 10056.6 219.326   1
  -3  -2  -4 9956.61 218.849   1
  -3  -2  -4 9975.53 218.143   4
   3  -2   4 9760.04 213.308   4
   3  -2   4 9981.28 219.321   1
   3   2   5 221.789 19.6413   1
   3   2   5 213.452 18.9277   4
   3  -2   5 248.195 20.5611   1
  -3  -2  -5 231.460 20.1897   4
   3  -2   5 249.505 16.2474   4
  -3  -2  -5 249.662 12.8113   3
   3  -2   6 11312.9 250.054   1
   3  -2   6 11308.0 245.259   4
  -3  -2  -6 10989.4 249.832   4
   3   2   6 11130.7 250.657   1
   3   2   6 11282.9 248.800   4
  -3  -2  -6 10922.0 242.059   3
  -3   2  -6 11242.0 249.077   1
  -3  -2  -7 181.163 15.5970   3
   3   2   7 188.575 22.8788   4
  -3  -2  -7 203.012 23.0391   4
   3  -2   7 163.076 19.1918   4
   3  -2   7 222.049 21.9471   1
  -3   2  -7 173.714 17.3862   3
  -3   2  -7 130.726 22.2512   1
   3   2   7 161.311 23.0733   1
  -3  -2  -8 2478.73 61.9327   3
  -3   2  -8 2458.48 68.5904   1
   3  -2   8 2497.10 65.4814   4
  -3   2  -8 2330.44 63.3010   3
   3   2   8 2366.09 70.4191   1
   3   2   8 2427.77 67.9883   4
   3  -2   8 2337.25 69.0693   1
  -3  -2  -8 2388.06 70.3398   4
  -3  -2  -9 9.71345 17.4606   3
   3   2   9 38.3643 25.1221   4
   3  -2   9 25.9711 24.8698   1
  -3   2  -9 17.9059 19.8605   3
  -3   2  -9-8.15024 22.8825   1
   3   2   9 1.24223 25.8552   1
   3  -2   9 16.3046 21.7585   4
   3  -2  10 145.157 27.2228   1
   3   2  10 135.063 28.8879   1
  -3   2 -10 162.213 24.8895   3
  -3  -2 -10 154.308 22.7500   3
   3   2  10 101.063 28.3822   4
   3  -2  10 118.105 25.5423   4
  -3  -2 -11 1.76134 22.8186   3
   3   2  11 20.0618 30.5473   1
  -3   2 -11-3.77438 24.3004   3
   3  -2  11 73.6840 30.3698   1
   3  -2  11-5.56537 28.3659   4
   3   2  11-1.25912 27.6773   4
  -3  -2 -12 63.4029 25.6338   3
   3   2  12 128.380 34.7894   1
  -3   2 -12 88.0674 28.7319   3
   3   2  12 98.8858 33.5691   4
   3  -2  12 62.1249 32.4756   4
   3  -2  12 61.9055 31.5305   1
   3  -2  13 8.75365 34.0016   1
  -3  -2 -13 8.56268 28.9444   3
   3   2  13-3.23871 37.3692   1
  -3   2 -13-6.74667 30.3296   3
   3  -2  13-10.5820 34.6839   4
   3   2  13 11.6211 37.1960   4
   3  -2  14 41.5561 38.1268   1
   3   2  14 34.3399 41.0528   1
  -3  -2 -14 46.6097 32.4447   3
   3  -2  14 57.0571 37.0591   4
  -3   2 -14 70.2407 34.8286   3
  -3  -2 -15 565.059 42.8418   3
  -3   2 -15 673.401 45.5479   3
   3  -2  15 570.023 49.0205   1
   3   2  15 558.368 52.2232   1
   3  -2  16 352.568 46.5435   1
   3   2  16 307.818 48.9943   1
   3  -2  17-17.6438 45.7350   1
   3   2  17 10.0085 50.4425   1
   3  -2  18 46.0331 47.6894   1
   3   2  18 10.4227 53.8365   1
   3  -3 -19 21.4168 56.5187   2
   3   3 -19 99.9159 66.9059   2
  -3   3  19 51.8641 44.5604   1
  -3   3  19-6.10243 51.2914   3
   3   3 -18-58.5870 59.9542   2
   3  -3 -18 91.4906 52.7034   2
   3   3 -17-27.8652 55.7755   2
   3  -3 -17-15.3587 50.6379   2
  -3  -3  17-15.2308 27.3563   1
   3  -3 -16 918.451 58.6147   2
  -3  -3  16 930.709 39.4143   1
   3   3 -16 950.652 68.0045   2
   3  -3 -15 53.9032 41.6129   2
   3   3 -15-18.7165 50.1458   2
  -3  -3  15 48.2452 23.5536   1
   3   3 -14 1564.53 71.3678   2
   3  -3 -14 1643.95 65.8668   2
  -3  -3  14 1530.86 47.6503   1
   3  -3 -13 1264.16 55.5366   2
  -3   3  13 1198.15 54.5814   3
   3  -3 -13 1312.61 55.0992   3
  -3  -3  13 1230.30 40.1562   1
   3   3 -13 1380.09 63.4928   2
   3  -3 -12 26.8437 30.9988   3
  -3  -3  12 76.6111 18.4203   1
   3   3 -12 15.4792 37.5316   2
   3  -3 -12 58.0821 33.1415   2
  -3   3  12 76.2512 30.5505   3
   3  -3 -11 90.9577 29.7943   2
   3   3 -11 80.3930 36.0079   2
  -3   3  11 41.2923 28.5743   3
   3  -3 -11 78.8874 30.6781   3
  -3   3  10 143.818 27.3820   3
   3  -3 -10 131.013 29.0259   3
   3  -3 -10 158.145 27.5537   2
   3   3 -10 130.382 35.1959   2
   3   3  -9 62.6685 30.0000   2
   3  -3  -9 39.2366 22.5197   2
  -3   3   9 15.9965 21.7543   3
   3   3  -8 997.662 38.8477   3
   3  -3  -8 1041.55 38.1299   2
  -3   3   8 1078.76 40.1187   3
   3   3  -7 308.733 24.4660   3
  -3   3   7 297.089 24.1553   3
   3  -3  -7 321.442 22.8468   2
  -3   3   6 898.491 33.1816   3
   3   3  -6 944.680 32.7259   3
   3  -3  -6 898.826 31.4871   2
  -3  -3   5 496.772 29.4919   2
   3   3  -5 564.281 23.4795   3
   3  -3  -5 467.795 21.5120   2
  -3   3   5 508.207 24.2825   3
  -3  -3   5 492.923 15.8839   1
  -3  -3   4 188.172 21.9870   2
   3  -3  -4 165.074 13.5537   2
  -3   3   4 132.125 16.0118   3
   3   3  -4 120.684 13.8846   3
  -3  -3   4 180.037 10.3680   1
  -3   3   3 33.7075 10.8841   2
  -3   3   3 24.3189 12.7007   3
   3   3  -3 25.4259 11.1193   3
  -3  -3   3 22.3278 8.20069   1
  -3  -3   3 13.4793 18.5078   2
  -3  -3   2 173.774 19.6866   2
  -3  -3   2 170.855 11.6566   1
  -3   3   2 189.207 12.5877   2
   3   3  -2 164.716 11.6203   3
   3   3  -2 200.902 11.8769   1
   3   3  -1 647.238 18.3162   3
   3   3  -1 619.168 20.8613   1
  -3  -3   1 627.097 20.9235   1
  -3  -3   1 575.950 26.9211   2
  -3  -3   0 515.781 20.3458   1
  -3  -3   0 560.132 22.2626   4
   3   3   0 520.608 20.2165   1
   3   3   0 532.616 14.6182   3
  -3  -3  -1 81.5252 13.1486   4
   3   3   1 62.0337 13.3103   1
  -3   3  -1 91.3251 6.70791   4
  -3  -3  -1 101.200 13.2921   1
  -3   3  -1 77.9663 15.0611   1
  -3  -3  -2 2153.90 55.1427   4
  -3   3  -2 2104.94 48.1904   4
  -3  -3  -2 2107.77 55.1718   1
   3  -3   3 62.9307 8.42571   4
   3   3   3 52.4965 5.79967   3
  -3  -3  -3 61.6277 15.9027   4
  -3   3  -3 52.0287 8.24627   4
  -3  -3  -4 3142.57 80.8205   4
   3  -3   4 3133.03 74.1628   4
   3  -3   4 3272.94 80.9100   1
   3   3   4 3317.75 72.3095   3
   3   3   5 18.2703 17.9692   1
  -3  -3  -5 4.27935 16.9303   4
  -3   3  -5-1.59172 17.3579   1
   3  -3   5-13.5789 16.6941   1
   3   3   5 15.9724 9.17005   3
   3  -3   5 5.37596 11.9438   4
   3  -3   6 548.622 27.9352   1
   3  -3   6 524.758 22.7835   4
  -3  -3  -6 529.144 20.4326   3
   3   3   6 590.515 30.5286   1
   3   3   6 567.579 29.2906   4
  -3  -3  -6 528.860 29.0945   4
   3   3   6 577.666 20.2243   3
  -3   3  -6 530.693 27.7510   1
   3   3   7 6.56616 12.4378   3
  -3  -3  -7-19.0039 22.6142   4
   3  -3   7 26.1877 16.5961   4
  -3   3  -7 34.1804 21.3935   1
   3   3   7 2.18340 20.6607   1
   3   3   7 8.47217 21.3379   4
  -3  -3  -7-6.77114 13.6955   3
   3  -3   7 17.4401 19.7243   1
   3  -3   8 5478.48 135.616   1
  -3  -3  -8 5727.00 128.747   3
  -3  -3  -8 5580.46 137.554   4
   3   3   8 5602.26 135.764   4
  -3   3  -8 5575.97 134.623   1
   3   3   8 5608.14 137.790   1
  -3   3  -8 5524.40 130.961   3
   3   3   8 5693.30 128.685   3
   3  -3   8 5579.22 131.245   4
  -3  -3  -9-3.50890 18.3596   3
   3  -3   9-8.98005 22.9881   1
   3   3   9 14.0098 17.7476   3
  -3   3  -9-4.11229 20.2617   3
  -3   3  -9 8.02522 22.5577   1
   3   3   9-14.1770 26.3744   1
   3   3   9 11.1245 24.3575   4
   3  -3   9 17.3531 21.6269   4
  -3  -3  -9-1.26790 24.6555   4
   3  -3  10 7387.94 174.066   1
  -3  -3 -10 7286.89 167.892   3
   3   3  10 7182.25 177.555   1
  -3   3 -10 7126.53 169.407   3
   3   3  10 7528.14 168.396   3
   3   3  10 7278.80 174.923   4
  -3   3 -10 7252.68 172.443   1
   3  -3  10 7372.83 170.906   4
  -3  -3 -11 26.6431 23.3423   3
   3   3  11 59.7740 31.3708   1
   3   3  11 50.5020 31.7218   4
   3   3  11-0.90262 23.3996   3
   3  -3  11-14.1095 29.0584   1
   3  -3  11 7.55467 27.7684   4
  -3   3 -11 8.93695 26.1459   3
  -3  -3 -12 2572.82 72.9617   3
   3  -3  12 2622.39 79.2919   1
   3   3  12 2523.49 81.7645   1
   3   3  12 2534.54 79.5298   4
  -3   3 -12 2516.34 73.7419   3
   3  -3  12 2578.91 76.7355   4
   3   3  13-29.8138 37.8050   4
  -3   3 -13-2.30019 29.7149   3
  -3  -3 -13-7.55339 29.0555   3
   3   3  13 26.9601 37.0858   1
   3  -3  13-33.1309 33.7833   1
   3  -3  13 15.4856 33.7759   4
   3   3  14 2982.78 97.4400   1
  -3   3 -14 3288.01 91.1853   3
  -3  -3 -14 3164.39 89.3603   3
   3  -3  14 3163.57 93.9046   4
   3  -3  14 3210.15 95.6610   1
  -3  -3 -15 643.242 44.1888   3
   3  -3  15 623.768 48.4423   1
   3   3  15 617.288 53.9990   1
   3  -3  15 627.659 49.5054   4
   3   3  16 812.155 57.2521   1
   3  -3  16 838.469 54.1511   1
   3  -3  17 53.4297 44.5553   1
   3   3  17 155.319 53.2095   1
   3  -3  18 1491.30 70.5717   1
   3   3  18 1436.23 77.5643   1
   3  -4 -19 247.827 58.3016   2
   3   4 -19 255.391 67.4728   2
  -3   4  19 99.5262 53.6745   3
   3  -4 -18 41.1242 52.7193   2
   3   4 -18-2.51522 59.6658   2
  -3   4  18 98.5009 47.6429   3
   3  -4 -17-49.8619 49.4271   2
   3   4 -17 21.5474 56.1192   2
  -3  -4  16 378.373 27.2456   1
   3  -4 -16 402.066 51.3666   2
   3   4 -16 327.539 57.6695   2
   3  -4 -15 48.4799 41.4437   2
   3   4 -15-36.5317 50.6027   2
  -3  -4  15 41.0038 20.8265   1
  -3  -4  14 733.886 29.4587   1
   3   4 -14 756.693 57.2209   2
   3  -4 -14 745.584 48.5453   2
   3  -4 -13 85.1458 35.3427   2
   3   4 -13 55.4990 43.7556   2
   3  -4 -13 93.5906 35.7150   3
  -3  -4  13 84.9096 18.2297   1
   3  -4 -12 6378.76 154.573   3
   3  -4 -12 6305.53 152.224   2
   3   4 -12 6005.26 161.012   2
  -3  -4  12 6165.97 137.817   1
  -3   4  12 5872.59 153.067   3
   3   4 -11 64.1793 36.4256   2
   3  -4 -11-1.12885 29.0076   2
   3  -4 -11 46.2315 29.9008   3
  -3   4  11 36.0742 27.1853   3
  -3  -4  11 23.6061 13.5889   1
  -3   4  10 3576.88 98.0074   3
   3  -4 -10 3830.99 99.5814   3
  -3  -4  10 3627.17 83.1503   1
   3  -4 -10 3736.56 95.5252   2
   3  -4  -9 307.572 26.7781   2
  -3   4   9 280.515 28.2920   3
   3  -4  -9 283.332 29.5267   3
   3   4  -9 251.750 28.6322   3
  -3  -4   9 291.981 13.2572   1
   3  -4  -8 8518.83 193.463   2
  -3   4   8 8636.48 198.227   3
   3   4  -8 8542.45 196.006   3
  -3   4   7 2021.43 58.9806   3
   3  -4  -7 1999.26 54.7565   2
   3   4  -7 2064.83 57.4348   3
  -3  -4   6 12458.6 270.075   1
   3  -4  -6 12959.8 276.898   2
  -3   4   6 13065.0 281.963   3
   3   4  -6 13186.9 280.319   3
   3   4  -5 3042.85 74.6588   3
   3  -4  -5 3085.68 71.3490   2
  -3  -4   5 2942.98 79.7307   2
  -3   4   5 3047.27 77.2592   3
  -3  -4   5 2972.38 66.1133   1
   3   4  -4 10195.9 228.728   2
   3   4  -4 10311.7 222.277   3
  -3   4   4 10085.7 225.187   3
  -3  -4   4 10008.7 216.444   1
  -3  -4   4 10038.5 228.306   2
  -3  -4   3 12.9358 19.1785   2
  -3   4   3 18.5837 9.40740   2
   3   4  -3 15.5046 17.8120   2
  -3  -4   3 16.6974 7.93411   1
   3   4  -3 14.4644 11.9241   3
  -3  -4   2 4681.35 114.447   2
   3   4  -2 4854.39 107.640   3
  -3  -4   2 4836.02 106.731   1
   3   4  -2 4768.21 106.928   1
  -3   4   2 4767.21 105.941   2
  -3  -4   1 2798.67 66.3530   1
   3   4  -1 2873.91 66.7670   1
  -3  -4   1 2755.72 72.9978   2
  -3  -4   0 12357.9 270.073   4
   3   4   0 12232.2 267.493   1
   3   4   1 2771.00 64.8076   1
  -3  -4  -1 2676.98 66.3757   4
  -3  -4  -2 15013.3 328.770   4
   3   4   3 1115.30 27.3403   3
   3  -4   3 1090.57 26.8313   4
  -3  -4  -3 1121.74 36.7226   4
   3   4   4 5070.04 110.166   3
   3  -4   4 4887.10 110.409   4
  -3  -4  -4 5155.82 119.350   4
  -3   4  -4 4912.92 118.278   1
   3   4   5 2291.06 55.2543   3
  -3   4  -5 2412.02 63.4123   1
   3  -4   5 2447.84 63.9943   1
  -3  -4  -5 2351.55 64.8371   4
   3  -4   5 2257.96 55.8188   4
  -3  -4  -6 2518.54 71.4699   4
   3  -4   6 2520.00 63.3036   4
  -3   4  -6 2596.96 69.5609   1
   3  -4   6 2556.19 69.9512   1
   3   4   6 2620.56 71.7106   1
   3   4   6 2654.72 62.1195   3
   3   4   7 621.857 33.3003   1
   3   4   7 633.891 23.5874   3
   3  -4   7 616.745 30.9319   1
   3  -4   7 579.224 25.4654   4
  -3  -4  -7 612.864 33.0689   4
  -3   4  -7 585.721 31.0622   1
   3  -4   8 922.935 38.5312   1
  -3  -4  -8 826.677 41.2682   4
   3  -4   8 834.439 33.0579   4
   3   4   8 914.173 31.2792   3
  -3  -4  -8 960.273 31.9378   3
   3   4   8 916.143 41.1354   1
  -3   4  -8 907.609 37.4034   1
   3   4   9 37.2128 17.9972   3
  -3   4  -9 11.4287 22.4114   3
  -3  -4  -9 31.9895 29.0377   4
   3   4   9 11.9889 27.4895   1
  -3   4  -9 24.1301 24.1957   1
   3  -4   9 47.9606 21.3430   4
   3   4   9 27.8550 27.6102   4
  -3  -4  -9 54.1789 19.0626   3
   3  -4   9-12.1254 23.1471   1
   3  -4  10 980.765 44.3336   1
  -3  -4 -10 1094.20 39.2600   3
   3   4  10 1096.35 47.8034   4
  -3   4 -10 1001.71 43.4339   1
   3  -4  10 1069.60 41.9739   4
  -3   4 -10 1098.36 41.6280   3
   3   4  10 1044.53 38.2076   3
   3   4  10 1029.62 47.1586   1
  -3  -4 -11 20.7226 24.2272   3
   3  -4  11 54.6502 27.9372   1
   3   4  11 18.3376 31.0207   1
   3  -4  11 40.6092 27.4837   4
   3   4  11 21.4112 32.3223   4
   3   4  11 37.5482 22.4716   3
  -3   4 -11 19.4178 25.6734   3
  -3  -4 -12 354.049 31.6731   3
   3  -4  12 413.734 35.5025   4
   3  -4  12 324.123 35.4816   1
   3   4  12 330.250 40.5131   1
   3   4  12 431.790 32.3371   3
  -3   4 -12 402.510 33.6783   3
   3   4  12 468.286 40.0185   4
   3  -4  13 17.4924 32.3772   4
   3  -4  13 47.2535 33.9777   1
   3   4  13 12.2434 38.5240   1
   3   4  13 31.7146 29.2358   3
  -3   4 -13 38.9234 31.6824   3
  -3  -4 -13 9.74321 29.5175   3
  -3   4 -14 584.425 42.4586   3
   3  -4  14 585.316 44.8246   4
   3  -4  14 521.541 43.6380   1
  -3  -4 -14 553.764 40.1507   3
   3   4  14 444.529 48.7768   1
   3  -4  15 93.3286 39.0914   1
   3   4  15 67.7652 45.3764   1
  -3  -4 -15 115.005 37.0968   3
   3  -4  15 197.491 40.0787   4
   3   4  16-32.2919 48.2407   1
   3  -4  16-9.54845 41.2149   1
   3   4  17 56.6403 51.2884   1
   3  -4  17 37.7771 43.2344   1
   3   4  18 82.9906 54.4970   1
   3  -4  18 95.1303 46.8328   1
  -3   5  18 444.555 57.5916   3
   3  -5 -18 477.398 56.4613   2
   3   5 -18 435.415 67.9884   2
  -3   5  17-66.9705 49.5086   3
   3   5 -17-49.3464 58.3922   2
   3  -5 -17 26.5737 47.6240   2
   3  -5 -16 525.834 52.2778   2
   3   5 -16 460.230 62.9394   2
  -3  -5  16 542.135 26.3436   1
   3   5 -15 71.3107 52.2962   2
   3  -5 -15 3.08646 41.6830   2
  -3  -5  15 26.6122 17.6315   1
  -3  -5  14 394.051 20.6617   1
   3  -5 -14 389.981 42.6111   2
   3   5 -14 373.124 53.3215   2
  -3   5  13 91.2800 40.4145   4
  -3  -5  13 77.5625 14.8247   1
   3  -5 -13 71.6381 35.4395   2
   3   5 -13 47.8868 45.3372   2
  -3  -5  12 607.366 20.9117   1
  -3   5  12 627.254 46.8062   4
   3  -5 -12 575.170 39.4737   2
  -3   5  11 3306.25 94.2287   3
  -3  -5  11 3377.78 75.3562   1
   3  -5 -11 3375.99 90.6801   2
   3  -5 -10 547.180 31.6690   2
  -3  -5  10 502.270 14.1629   1
  -3   5  10 505.595 36.5864   3
   3   5 -10 603.511 34.9906   3
   3  -5  -9 1535.10 47.6262   2
  -3   5   9 1547.05 52.8148   3
   3   5  -8 235.378 25.7977   3
   3  -5  -8 312.809 22.9295   2
  -3   5   8 251.555 26.7480   3
   3   5  -7 6.65781 26.0854   2
   3  -5  -7 1.17182 15.8376   2
   3   5  -7-13.5184 20.2496   3
  -3   5   7 7.07752 20.7676   3
   3   5  -6 194.404 19.8949   3
  -3   5   6 160.013 21.1599   3
   3  -5  -6 169.351 15.4553   2
   3   5  -6 172.086 27.7890   2
  -3  -5   5 780.341 36.8487   2
   3   5  -5 750.863 29.5841   3
   3   5  -5 816.929 37.9789   2
  -3   5   5 863.575 33.5655   3
   3  -5  -5 819.273 24.3513   2
  -3  -5   4 1674.60 52.7960   2
  -3   5   4 1499.99 47.4958   3
   3   5  -4 1642.06 52.6379   2
   3   5  -4 1665.43 45.0049   3
   3   5  -3 1166.19 41.5044   2
  -3  -5   3 1199.60 42.6921   2
   3   5  -3 1142.42 29.3315   1
   3   5  -2 13.0296 9.58081   1
  -3   5   2-1.01684 7.57948   2
   3   5  -1 1992.10 49.0200   1
  -3  -5   1 1909.10 53.5029   4
  -3  -5   0 23.9580 15.3581   4
   3   5   0 22.5058 11.6902   1
  -3   5   0 10.9238 5.13100   4
   3   5   1 1792.96 47.8753   1
   3   5   1 1706.16 49.4460   4
  -3  -5  -1 1783.05 49.9192   4
   3   5   2 721.169 27.9631   1
  -3  -5  -2 692.308 28.5140   4
   3   5   2 718.599 28.2634   4
   3   5   3 2720.05 63.3333   3
  -3  -5  -3 2851.69 72.7141   4
   3   5   3 2821.83 71.3659   4
  -3   5  -3 2734.44 71.0448   1
   3   5   4 776.236 22.7047   3
  -3  -5  -4 780.356 32.0390   4
   3  -5   4 744.796 20.8650   4
  -3   5  -4 751.781 30.7289   1
   3   5   5 1721.46 43.5621   3
  -3   5  -5 1758.44 51.0904   1
  -3  -5  -5 1761.39 53.6361   4
   3  -5   5 1704.31 42.7066   4
   3  -5   6 2598.45 63.4075   4
   3   5   6 2647.89 63.6506   3
  -3   5  -6 2712.13 71.1319   1
  -3  -5  -6 2493.69 73.6885   4
  -3   5  -7 95.5128 21.8475   1
   3  -5   7 103.566 21.4146   1
  -3  -5  -7 82.4423 25.0856   4
   3  -5   7 70.0331 16.3012   4
   3   5   7 67.2077 23.9268   1
   3   5   7 96.3208 14.9261   3
   3   5   8 4499.45 119.017   1
   3   5   8 4734.79 108.957   3
   3  -5   8 4667.66 109.897   4
  -3  -5  -8 4830.19 120.133   4
  -3   5  -8 4636.79 114.020   1
   3  -5   8 4437.73 114.922   1
   3   5   9 1357.13 43.0420   3
   3  -5   9 1457.36 45.0886   4
  -3  -5  -9 1353.39 52.9910   4
   3  -5   9 1286.88 49.0138   1
   3   5   9 1307.86 54.5257   1
  -3   5  -9 1385.68 48.6363   1
   3  -5  10 1256.84 48.3459   1
  -3   5 -10 1261.68 47.6994   1
   3   5  10 1305.05 53.3295   1
  -3  -5 -10 1206.09 53.0396   4
   3  -5  10 1163.29 44.6393   4
  -3   5 -10 1262.31 46.7098   3
   3   5  10 1200.99 41.8281   3
  -3   5 -11 1422.94 51.0614   1
   3   5  11 1302.98 55.0476   4
   3  -5  11 1293.16 51.5265   1
   3   5  11 1457.37 59.1699   1
   3  -5  11 1418.19 49.8866   4
   3   5  11 1433.77 47.5093   3
  -3   5 -11 1394.96 51.2786   3
   3   5  12 2946.04 91.4838   4
   3  -5  12 3028.96 87.1396   1
  -3   5 -12 2956.28 85.1731   3
   3   5  12 3078.00 82.0748   3
   3  -5  12 3066.53 84.6949   4
   3   5  12 2986.72 93.0802   1
   3  -5  13 1026.38 50.4155   1
   3   5  13 1054.86 45.0444   3
  -3   5 -13 1011.86 49.2452   3
   3  -5  13 1042.54 49.1361   4
   3   5  13 1008.01 57.5676   1
   3  -5  14 767.823 47.7185   1
   3   5  14 793.534 54.4799   1
   3   5  14 827.516 43.8748   3
   3  -5  14 833.589 47.3461   4
   3  -5  15 17.1125 38.7118   4
   3   5  15-22.0902 47.3380   1
   3  -5  15 11.9455 38.6696   1
   3  -5  16 936.058 54.7844   1
   3   5  16 900.186 64.7465   1
   3   5  17 43.4328 53.0674   1
   3  -5  17-107.548 46.3107   1
   3  -5  18 511.239 52.5157   1
   3   5  18 563.978 64.2719   1
   3   6 -18 340.281 69.1652   2
   3  -6 -18 379.260 55.2953   2
  -3   6  18 484.659 55.3964   3
  -3   6  17 51.1827 46.1690   3
   3   6 -17-15.2576 61.5075   2
   3  -6 -17-13.5268 47.4136   2
   3  -6 -16 766.933 54.6057   2
   3   6 -16 768.848 67.5706   2
  -3   6  16 726.057 56.7542   3
   3   6 -15 59.8752 52.5590   2
   3  -6 -15 127.465 41.9141   2
   3  -6 -14 1525.16 61.5097   2
   3  -6 -13 173.118 35.2960   2
   3   6 -12 1259.07 54.9190   3
  -3   6  12 1275.19 58.0972   4
   3  -6 -12 1157.01 49.3917   2
   3   6 -11 1832.76 62.7247   3
   3  -6 -11 1885.05 59.8480   2
  -3   6  11 1956.60 68.1264   4
   3   6 -10 11597.3 256.894   3
   3  -6 -10 10934.3 251.220   2
  -3   6  10 11001.3 258.157   3
  -3   6  10 11512.7 258.378   4
   3   6  -9 1121.86 45.2484   3
   3  -6  -9 1134.39 38.7703   2
   3   6  -9 1156.77 53.9562   2
  -3   6   9 1136.97 47.4100   4
  -3   6   9 1012.81 45.8538   3
   3   6  -8 8808.08 211.525   2
   3   6  -8 8958.51 202.586   3
   3  -6  -8 8792.05 196.914   2
  -3   6   8 8973.52 204.101   4
  -3   6   8 8629.08 205.255   3
   3  -6  -7 1025.78 31.8116   2
   3   6  -7 1000.12 46.7104   2
   3   6  -7 1004.68 38.3257   3
  -3   6   7 964.805 41.1540   3
  -3   6   7 928.337 38.6274   4
  -3   6   6 6360.67 148.716   3
  -3   6   6 6195.87 145.278   4
   3  -6  -6 6192.15 137.908   2
   3   6  -6 6177.63 153.315   2
   3   6  -6 6345.44 145.191   3
   3   6  -5 69.5224 25.5697   2
  -3   6   5 83.0648 19.4873   3
  -3   6   5 76.7774 17.3059   4
   3   6  -5 48.6318 17.2066   3
  -3  -6   5 54.4382 26.6063   2
  -3   6   4 4582.46 106.425   4
   3   6  -4 4570.03 115.056   2
  -3   6   3 4135.17 97.4100   4
   3   6  -3 4297.41 107.441   2
   3   6  -3 4290.37 94.3908   1
   3   6  -2 3004.22 68.3045   1
  -3   6   2 2841.57 67.7656   4
  -3   6   1 564.252 17.2063   4
   3   6  -1 599.466 21.6251   1
   3   6   0 9927.31 204.828   1
  -3  -6   0 8376.33 207.035   4
   3   6   1 4587.51 106.336   1
  -3  -6  -1 4445.34 109.136   4
   3   6   2 3621.87 90.2166   4
   3   6   2 3631.79 89.4553   1
  -3  -6  -2 3693.06 91.8710   4
   3   6   3 57.3428 17.1545   1
   3   6   3 62.6067 18.6451   4
  -3   6  -3 92.7734 18.1337   1
  -3  -6  -3 73.1733 19.3419   4
  -3  -6  -4 17635.4 383.861   4
   3  -6   4 17354.0 370.527   4
   3   6   4 17540.7 382.337   4
   3   6   4 17401.0 374.406   3
  -3   6  -4 17383.8 381.010   1
   3   6   5 1555.89 41.3050   3
   3   6   5 1577.86 50.3072   4
   3  -6   5 1519.22 38.5602   4
  -3  -6  -5 1640.16 51.8712   4
  -3   6  -5 1610.16 48.8242   1
   3  -6   6 1154.29 32.9939   4
   3   6   6 1229.12 34.9144   3
  -3   6  -6 1178.71 41.4377   1
  -3  -6  -6 1172.41 45.2070   4
   3   6   6 1064.47 42.6628   4
  -3   6  -7 5.54536 22.0438   1
   3   6   7 4.76206 15.1646   3
  -3  -6  -7 29.8807 25.9881   4
   3  -6   7 21.1727 15.7023   4
   3   6   8 5535.20 141.500   1
  -3  -6  -8 5551.31 142.135   4
   3  -6   8 5742.29 130.497   4
  -3   6  -8 5644.28 135.442   1
   3   6   8 5627.08 130.400   3
   3  -6   9 123.780 22.1049   4
  -3  -6  -9 88.9413 29.1543   4
   3   6   9 79.1917 30.8976   1
  -3   6  -9 52.2494 25.9195   1
   3   6   9 86.6818 20.9801   3
   3  -6  10 181.035 26.1929   4
  -3  -6 -10 188.640 35.5605   4
   3   6  10 235.038 23.9478   3
  -3   6 -10 162.534 29.7936   3
   3  -6  10 193.772 30.2296   1
  -3   6 -10 166.781 27.5839   1
   3   6  10 206.737 35.8137   1
   3   6  11 326.875 28.0426   3
  -3   6 -11 302.331 32.4034   1
   3   6  11 279.282 37.8945   1
   3  -6  11 292.708 30.8896   4
   3  -6  11 292.419 32.5340   1
   3   6  12 102.991 38.9283   4
   3  -6  12 133.096 31.0328   4
   3  -6  12 103.507 31.1075   1
   3   6  12 111.019 37.8964   1
   3   6  12 110.317 27.5341   3
  -3   6 -12 109.663 32.9609   3
   3  -6  13 377.548 36.7146   4
   3  -6  13 367.310 37.9656   1
   3   6  13 332.312 46.3498   1
  -3   6 -13 316.494 39.4714   3
   3   6  13 343.360 33.2225   3
   3  -6  14 30.9916 35.9740   4
   3  -6  14 102.348 35.4714   1
   3   6  14 123.054 44.6801   1
   3   6  14 75.6810 32.3610   3
   3  -6  15 56.9263 38.9407   4
   3  -6  15 43.1482 37.6519   1
   3   6  15 11.5267 35.1566   3
   3   6  15 36.8429 44.9388   1
   3   6  16-67.1970 39.4953   3
   3  -6  16 28.3195 40.0478   1
   3   6  16 47.6787 50.3632   1
   3  -6  17 45.9985 42.9150   1
   3   6  17 99.0846 54.0483   1
   3  -6  18 153.888 46.3800   1
   3   6  18 227.391 56.8805   1
   3   7 -18 288.726 69.3220   2
   3  -7 -18 314.067 53.9459   2
  -3   7  18 276.053 52.8879   3
   3  -7 -17 239.128 47.8382   2
   3   7 -17 216.688 64.5430   2
  -3   7  17 246.994 52.5099   3
   3  -7 -16 233.154 45.0170   2
  -3   7  16 125.717 46.3647   3
   3  -7 -15 733.350 49.3195   2
   3  -7 -14 555.106 43.6636   2
   3  -7 -13 314.524 35.9545   2
   3  -7 -12 198.308 31.0386   2
   3   7 -12 237.668 35.2091   3
  -3   7  12 236.550 40.6336   4
  -3   7  11 902.583 48.4962   4
   3  -7 -11 779.029 38.1836   2
   3   7 -11 791.430 56.2230   2
   3   7 -11 909.891 45.7133   3
  -3   7  10 91.2239 31.2770   4
  -3   7  10 69.4054 30.0403   3
   3  -7 -10 77.1599 23.8157   2
   3   7 -10 54.2731 38.3901   2
   3   7 -10 110.170 30.4433   3
   3   7  -9 128.984 27.2960   3
  -3   7   9 133.160 28.9364   4
   3   7  -9 78.1910 34.3649   2
   3  -7  -9 129.506 21.1665   2
  -3   7   9 144.763 30.4504   3
   3   7  -8 349.455 40.3115   2
   3  -7  -8 390.862 21.4561   2
  -3   7   8 362.160 31.7554   3
  -3   7   8 392.027 31.1179   4
   3   7  -8 342.072 29.5618   3
  -3   7   7 55.3644 22.8000   4
   3   7  -7 79.5669 21.8677   3
  -3   7   7 58.6235 24.2907   3
   3   7  -7 55.1944 32.0702   2
   3  -7  -7 72.3513 14.4336   2
   3  -7  -6 5.34263 9.75796   2
   3   7  -6 16.2219 20.9251   3
  -3   7   6 14.1908 23.2535   3
  -3   7   6-6.52116 19.8216   4
   3   7  -6-8.36481 29.3483   2
  -3   7   5 625.792 27.9998   4
  -3   7   5 672.811 32.3536   3
   3   7  -5 668.321 37.1249   2
  -3   7   4 1835.41 49.7542   4
   3   7  -4 1832.87 42.0930   1
   3   7  -4 1909.60 60.5936   2
  -3   7   3 227.497 15.9394   4
   3   7  -3 278.744 13.2703   1
   3   7  -3 259.612 26.7628   2
  -3   7   2 2454.80 58.7049   4
   3   7  -2 2479.11 59.4302   1
   3   7  -1 2573.09 60.7344   1
  -3  -7   1 2372.16 68.2432   2
  -3   7   1 2399.94 56.3016   4
   3   7   0 60.7661 15.1051   1
  -3   7   0 48.1654 5.59142   4
  -3  -7   0 76.2740 22.6136   2
   3   7   1 1772.48 49.4117   1
   3   7   2 4912.87 118.595   4
   3   7   2 4947.86 117.434   1
   3   7   3 66.0396 20.6254   4
   3   7   3 56.6793 18.9882   1
  -3   7  -3 60.8228 19.1627   1
  -3  -7  -3 77.3514 21.0270   4
  -3  -7  -4 21.5096 21.1517   4
   3   7   4 24.0485 20.5508   1
   3   7   4 57.3552 23.0603   4
  -3   7  -4 48.1454 20.3267   1
   3   7   5 919.252 37.0500   4
  -3  -7  -5 880.187 39.2508   4
   3   7   5 896.808 29.1670   3
  -3   7  -5 924.041 36.3062   1
   3  -7   5 829.623 23.8248   4
  -3  -7  -6 4614.93 117.311   4
   3  -7   6 4577.35 103.247   4
  -3   7  -6 4455.86 111.823   1
   3   7   6 4623.73 106.523   3
   3   7   6 4563.52 115.053   4
   3   7   7 255.967 20.4983   3
  -3   7  -7 269.474 25.6446   1
  -3  -7  -7 286.476 31.8499   4
   3  -7   7 240.209 18.6947   4
   3   7   7 242.305 30.3920   4
   3   7   8 3303.65 81.0274   3
   3   7   8 3097.34 89.9560   4
  -3   7  -8 3194.46 85.1228   1
  -3  -7  -8 3203.92 92.7796   4
   3  -7   8 3255.96 79.6903   4
   3   7   9 3209.14 82.1033   3
   3   7   9 3158.55 93.2153   1
  -3   7  -9 3254.94 86.5392   1
  -3  -7  -9 3253.01 95.8291   4
   3  -7   9 3260.86 82.0092   4
  -3  -7 -10 995.227 53.0416   4
   3  -7  10 935.281 38.8806   4
  -3   7 -10 1017.39 43.0078   1
   3   7  10 1008.64 49.5695   1
   3   7  10 908.039 38.0274   3
   3   7  11 111.273 37.5169   1
  -3   7 -11 70.8118 29.2271   1
  -3   7 -11 108.965 32.5617   3
   3   7  11 193.056 27.5811   3
   3  -7  11 165.175 28.0301   4
   3  -7  12 3521.22 93.4958   4
  -3   7 -12 3376.00 95.8444   3
   3   7  12 3281.43 105.169   1
   3   7  12 3573.96 92.6707   3
  -3   7 -12 3458.05 93.8391   1
   3   7  13 1144.21 47.8541   3
   3  -7  13 1144.47 50.3500   4
   3   7  13 1190.84 64.1039   1
   3   7  14 871.401 46.1088   3
   3   7  14 878.338 58.4972   1
   3  -7  14 910.065 48.9610   4
   3  -7  15 134.320 38.7636   4
   3   7  15 98.5167 36.9525   3
   3   7  15 103.867 51.4633   1
   3   7  16 1052.63 69.7335   1
   3   7  16 1142.06 54.8510   3
   3   7  17 77.2478 42.1289   3
   3   7  17 60.4021 56.1513   1
  -3   8  17-13.5718 50.6786   3
   3  -8 -17-33.1816 44.2349   2
  -3   8  16 609.903 53.2881   3
   3  -8 -16 488.841 47.5910   2
   3  -8 -15 155.188 38.8797   2
  -3   8  15 71.7365 44.5024   3
   3  -8 -14 563.334 41.9300   2
   3  -8 -13 287.539 35.3196   2
   3   8 -13 300.683 54.8200   2
   3   8 -12 1659.11 76.7097   2
   3  -8 -12 1667.49 56.3153   2
   3   8 -11 786.136 43.9276   3
  -3   8  11 721.954 44.9113   4
   3  -8 -11 798.542 36.3744   2
   3   8 -10 859.280 43.0889   3
  -3   8  10 771.160 44.2696   4
   3   8 -10 835.592 54.5300   2
   3  -8 -10 805.582 33.5546   2
  -3   8   9 4579.91 118.187   4
   3  -8  -9 4627.73 107.815   2
  -3   8   9 4410.55 119.748   3
   3   8  -9 4745.48 129.322   2
   3   8  -9 4757.05 117.626   3
   3  -8  -8 1212.57 35.3313   2
   3   8  -8 1196.94 57.1538   2
  -3   8   8 1189.23 49.0347   3
   3   8  -8 1270.04 47.0742   3
  -3   8   8 1274.64 46.7885   4
   3   8  -7 655.476 42.8825   2
   3  -8  -7 617.050 19.9325   2
  -3   8   7 641.680 35.9553   3
   3   8  -7 669.540 34.9281   3
  -3   8   7 691.802 33.3725   4
   3   8  -6 5696.88 145.893   2
  -3   8   6 5719.47 141.274   3
  -3   8   6 5817.93 135.597   4
  -3   8   5 1237.32 40.6646   4
   3   8  -5 1368.26 52.3852   2
   3   8  -4 7152.58 169.686   2
  -3   8   4 7013.09 158.081   4
   3   8  -4 6971.68 151.709   1
   3   8  -3 1980.34 47.9736   1
  -3  -8   3 1963.11 61.9644   2
  -3   8   3 1901.12 50.3656   4
  -3  -8   2 15275.8 337.178   2
   3   8  -2 15191.7 327.178   1
  -3   8   2 15016.5 326.106   4
  -3   8   1 40.0810 9.59710   4
  -3   8   1 31.9281 8.35594   2
   3   8  -1 41.3463 13.5235   1
  -3  -8   1 51.9552 23.7517   2
   3   8   0 2711.84 68.7835   1
  -3  -8   0 2734.48 75.0807   2
   3   8   1 2311.23 62.0899   1
  -3  -8  -1 2321.40 67.0360   2
   3   8   2 4840.88 117.648   4
   3   8   3 2344.68 66.7871   4
  -3   8  -4 5203.81 125.318   1
   3   8   4 5287.05 128.209   4
   3  -8   5 1338.75 33.6116   4
   3   8   5 1399.26 40.7303   3
  -3   8  -5 1448.77 46.3496   1
   3   8   5 1432.39 49.1228   4
   3   8   6 841.959 30.5396   3
  -3  -8  -6 728.111 40.3136   4
  -3   8  -6 826.805 36.1547   1
   3   8   6 852.613 39.6515   4
   3  -8   6 825.991 25.4712   4
  -3  -8  -7 277.492 33.0762   4
   3   8   7 361.059 32.9539   4
   3  -8   7 356.139 19.8621   4
   3   8   7 336.567 22.9707   3
  -3   8  -7 348.882 28.8807   1
   3   8   8 1050.45 37.6588   3
  -3   8  -8 1075.83 42.7254   1
  -3  -8  -8 1011.64 49.9328   4
   3  -8   8 1051.75 35.2024   4
   3   8   8 1067.08 47.9115   4
   3   8   9 230.841 34.5076   4
  -3  -8  -9 227.318 36.2190   4
   3  -8   9 235.434 23.3420   4
  -3   8  -9 258.260 29.1753   1
   3   8   9 240.879 25.1757   3
   3   8  10 58.5636 34.3563   4
   3   8  10 65.6331 24.1628   3
  -3   8 -10 112.308 28.7909   1
   3   8  10 154.375 35.5283   1
  -3  -8 -10 76.9071 39.0625   4
   3  -8  10 73.2309 24.6923   4
  -3   8 -11 129.420 29.9242   1
   3   8  11 122.057 39.1104   1
   3  -8  11 168.040 28.3651   4
   3   8  11 147.390 26.9617   3
  -3  -8 -11 185.150 43.1916   4
  -3   8 -12 3188.92 92.5506   3
   3   8  12 3114.00 102.054   1
  -3   8 -12 3254.09 89.2281   1
   3  -8  12 3313.82 88.7099   4
   3   8  12 3240.31 87.9710   3
   3   8  13 342.407 49.5163   1
   3  -8  13 355.921 37.3795   4
   3   8  13 349.272 35.9293   3
   3   8  14 7.26135 33.3235   3
   3  -8  14-24.6217 34.2178   4
   3   8  14 10.5226 45.9887   1
   3   8  15 110.046 37.4870   3
   3  -8  15 128.471 39.6395   4
   3   8  15 89.9823 50.4037   1
   3   8  16 114.005 51.8911   1
   3   8  16 106.944 41.0844   3
   3   8  17 139.387 56.6970   1
   3   8  17 18.9565 41.3129   3
   3  -9 -17 193.824 45.3652   2
  -3   9  17 57.5161 48.2029   3
   3  -9 -16 454.501 46.1530   2
  -3   9  16 463.836 55.8167   3
  -3   9  15 246.887 49.4901   3
   3  -9 -15 266.254 39.4408   2
   3   9 -15 226.983 59.4882   2
  -3   9  14 67.1892 44.4365   3
   3  -9 -14 48.6770 33.3457   2
   3   9 -14 14.4459 55.3408   2
   3  -9 -13 215.069 31.6972   2
   3   9 -13 236.217 56.6024   2
   3  -9 -12 52.3235 27.1163   2
   3   9 -12 6.55909 47.9149   2
  -3   9  12 79.7513 36.9579   4
   3  -9 -11 561.152 31.3594   2
  -3   9  11 603.095 43.0207   4
   3   9 -11 602.261 54.0841   2
   3   9 -11 618.296 43.8336   3
   3  -9 -10 1474.80 44.1056   2
  -3   9  10 1475.67 55.7749   4
   3   9 -10 1325.19 66.8586   2
   3   9 -10 1486.70 55.4469   3
   3  -9  -9 789.314 28.4662   2
   3   9  -9 826.024 42.6349   3
  -3   9   9 859.120 41.9741   4
   3   9  -9 789.936 52.5581   2
  -3   9   8 45.1859 31.3593   3
  -3   9   8 66.5451 26.5195   4
   3   9  -8 113.812 38.7437   2
   3  -9  -8 80.6348 13.0573   2
   3   9  -8 67.3405 26.2607   3
  -3   9   7 281.372 32.9753   3
   3   9  -7 305.373 39.4877   2
  -3   9   7 267.298 27.8647   4
   3   9  -6 399.155 38.3391   2
  -3   9   6 389.741 27.3139   4
  -3   9   6 399.414 33.6999   3
  -3  -9   5 324.275 35.7222   2
   3   9  -5 360.150 35.9738   2
  -3   9   5 324.344 23.4357   4
  -3   9   4 333.915 21.5637   4
  -3  -9   4 313.644 33.9321   2
   3   9  -4 316.476 34.1249   2
   3   9  -4 305.973 13.6173   1
  -3  -9   3 1095.44 42.8305   4
  -3   9   3 1123.02 34.5102   4
  -3  -9   3 1189.39 47.8424   2
   3   9  -3 1116.08 31.7471   1
  -3   9   2 94.5353 13.8784   4
   3   9  -2 137.859 15.4457   1
  -3  -9   2 106.566 27.2792   2
  -3  -9   2 104.019 21.6619   4
  -3   9   1 2287.93 53.0543   4
  -3  -9   1 2290.96 66.1127   4
   3   9  -1 2308.60 58.5182   1
  -3  -9   1 2317.91 67.9676   2
  -3   9   1 2165.70 50.3369   2
  -3   9   0 102.802 13.6915   2
  -3  -9   0 150.779 26.4787   2
  -3  -9  -1 89.1022 25.9298   2
   3   9   2 1261.56 44.6349   4
   3   9   3 213.294 25.6137   4
  -3   9  -4 1877.64 58.1894   1
   3   9   4 2069.35 61.4001   4
   3  -9   5 478.220 15.9327   4
   3   9   5 471.416 33.9250   4
   3   9   5 501.674 25.6063   3
   3  -9   5 485.684 15.3200   4
  -3   9  -5 533.002 30.3808   1
  -3   9  -6 700.772 34.7845   1
   3  -9   6 682.832 22.6028   4
   3   9   6 710.812 29.9319   3
   3   9   6 710.912 39.3196   4
   3   9   7 831.283 34.0896   3
  -3   9  -7 849.301 38.6894   1
   3   9   7 887.204 44.3053   4
   3  -9   7 880.868 28.7184   4
   3  -9   8 321.186 22.2187   4
   3   9   8 388.009 36.8015   4
   3   9   8 386.401 26.4329   3
  -3   9  -8 325.434 30.6455   1
   3   9   9 1545.06 60.4467   4
  -3   9  -9 1527.81 52.7721   1
   3  -9   9 1430.34 45.5726   4
  -3  -9  -9 1414.35 62.8900   4
   3   9   9 1585.67 49.9191   3
   3   9  10 1919.79 68.5976   4
  -3  -9 -10 1673.49 69.1693   4
   3  -9  10 1887.28 55.8167   4
   3   9  10 1847.70 57.8167   3
  -3   9 -10 1878.07 60.2282   1
  -3   9 -11 3123.04 86.3317   1
  -3  -9 -11 3026.48 98.4641   4
   3  -9  11 3108.71 83.6191   4
   3   9  11 3263.01 85.6019   3
   3   9  11 3090.98 99.5095   1
  -3   9 -12 1013.08 46.1861   1
   3   9  12 996.179 60.3902   1
   3   9  12 1010.64 45.3491   3
   3  -9  12 1049.01 44.6099   4
   3   9  13 338.330 36.1208   3
   3   9  13 426.830 51.6453   1
  -3   9 -13 350.727 37.7509   1
   3  -9  13 341.377 36.3476   4
   3   9  14 1046.67 67.8254   1
   3  -9  14 1135.76 51.5666   4
   3   9  14 1094.12 51.0209   3
   3  -9  15 333.924 42.3590   4
   3   9  15 312.250 57.9724   1
   3   9  15 310.551 41.4433   3
   3   9  16 974.495 55.6634   3
   3   9  16 1055.73 71.7591   1
   3  10 -17-36.4095 70.1950   2
   3 -10 -17 19.3260 41.6506   2
  -3  10  17 2.03049 54.3432   3
   3  10 -16 905.566 76.3042   2
   3 -10 -16 832.402 49.7476   2
  -3  10  16 870.088 61.9242   3
  -3  10  15 154.925 46.6574   3
   3 -10 -15 109.274 35.6109   2
   3  10 -15 72.5039 60.8478   2
  -3  10  14 1350.80 67.3585   3
   3 -10 -14 1240.72 50.2650   2
   3  10 -14 1272.88 77.7453   2
   3  10 -13 435.863 59.6446   2
   3 -10 -13 396.448 32.6256   2
  -3  10  13 311.709 45.7537   3
   3 -10 -12 1388.06 46.5134   2
   3  10 -12 1429.08 75.2170   2
  -3  10  11 1262.19 56.1447   4
   3  10 -11 1347.04 69.6521   2
   3 -10 -11 1263.93 41.3429   2
   3 -10 -10 589.374 25.8111   2
   3  10 -10 596.911 55.1663   2
  -3  10  10 629.752 41.6597   4
   3  10 -10 652.688 42.7699   3
   3 -10  -9 418.663 18.0984   2
  -3  10   9 379.470 34.8768   4
   3  10  -9 404.901 36.0014   3
   3  10  -9 456.725 48.6888   2
   3  10  -8 2091.64 65.1510   3
   3  10  -8 1863.03 73.7467   2
  -3  10   8 1894.62 61.2835   4
  -3  10   7 4478.78 111.303   4
  -3  10   7 4358.31 116.943   3
   3  10  -7 4513.64 124.297   2
  -3  10   6 1547.72 55.7361   3
   3  10  -6 1465.51 61.2404   2
  -3  10   6 1468.07 48.0292   4
  -3 -10   5 2135.92 68.2652   2
   3  10  -5 2142.37 69.8444   2
  -3  10   5 2040.62 55.2514   4
  -3 -10   4 3903.83 103.801   2
   3  10  -4 3835.64 105.451   2
   3  10  -4 3746.23 86.1753   1
  -3  10   4 3825.92 92.1125   4
  -3 -10   4 3831.77 100.531   4
  -3  10   3 586.124 25.5088   4
  -3 -10   3 577.856 35.0212   4
  -3 -10   3 591.925 39.3957   2
   3  10  -3 604.618 23.1562   1
  -3  10   2 8081.36 177.781   4
   3  10  -2 8003.01 179.547   1
  -3 -10   2 8116.49 190.585   2
  -3 -10   2 7963.04 188.532   4
  -3 -10   1 2399.06 70.0837   4
  -3  10   1 2357.92 56.7914   4
  -3 -10   1 2467.94 72.5611   2
  -3 -10   0 6507.60 155.686   2
  -3  10   0 6348.35 143.165   2
  -3 -10   0 6729.66 155.883   4
  -3 -10  -1 4214.99 109.082   4
  -3 -10  -1 4300.25 108.889   2
  -3  10  -1 4238.44 99.7736   2
   3  10   2 3102.59 82.2960   4
  -3 -10  -2 2955.70 84.6232   4
  -3 -10  -2 2992.29 83.6375   2
   3  10   3 2374.62 70.3248   4
   3  10   4 137.842 27.2195   4
  -3  10  -4 99.9660 23.4379   1
   3 -10   5 583.101 17.0065   4
  -3  10  -5 672.000 34.3195   1
   3 -10   5 545.907 16.5682   4
   3  10   5 680.623 39.1569   4
   3  10   6 3272.81 82.1166   3
  -3  10  -6 3337.88 85.6723   1
   3  10   6 3189.94 89.3145   4
   3 -10   6 3108.24 72.8886   4
   3 -10   7 710.908 25.8550   4
   3  10   7 636.556 32.3177   3
   3  10   7 723.890 42.3871   4
   3  10   8 1093.73 52.6123   4
   3  10   8 1156.57 42.6847   3
  -3  10  -8 1207.70 46.6146   1
   3 -10   8 1209.22 37.1737   4
   3  10   9 548.111 33.0648   3
   3  10   9 590.444 43.6877   4
   3 -10   9 580.755 28.6114   4
  -3  10  -9 551.803 35.6653   1
   3 -10  10 1682.63 51.7181   4
   3  10  10 1696.73 55.5733   3
  -3  10 -10 1654.22 56.5787   1
   3  10  11 43.5878 28.3992   3
  -3  10 -11 68.6026 29.6565   1
   3 -10  11 44.9854 26.8621   4
   3  10  12 215.530 33.1308   3
   3 -10  12 226.304 31.8815   4
  -3  10 -12 251.328 33.8809   1
   3  10  12 210.574 48.0706   1
   3 -10  13-16.0567 32.4362   4
   3  10  13-12.6868 47.7527   1
  -3  10 -13 1.09912 31.7139   1
   3  10  13 7.15286 32.8526   3
   3 -10  14 211.637 37.9608   4
   3  10  14 169.149 54.9991   1
   3  10  14 212.557 37.0449   3
   3 -10  15 58.7436 38.1427   4
   3  10  15-25.3720 38.1822   3
   3  10  15-30.2692 55.5305   1
   3  10  16 12.1516 58.5952   1
   3  10  16 13.9940 39.8911   3
  -3  11  16 14.0303 52.1958   3
   3  11 -16 41.3238 66.9540   2
   3 -11 -16-19.1200 36.1496   2
  -3  11  15 357.448 55.5551   3
   3 -11 -15 330.576 38.1686   2
   3  11 -15 420.210 69.9777   2
  -3  11  14 69.8817 47.5816   3
   3  11 -14 25.3647 58.9519   2
   3 -11 -14 42.3222 30.8709   2
   3 -11 -13 1016.51 40.7378   2
  -3  11  13 993.677 60.7681   3
   3  11 -13 1032.80 72.3293   2
  -3  11  12 531.159 49.4777   3
   3  11 -12 547.693 60.2041   2
   3 -11 -12 575.982 30.0323   2
  -3  11  11 1014.44 50.9117   4
   3 -11 -11 911.347 32.5586   2
   3  11 -11 1040.20 67.5855   2
  -3  11  10 85.2494 34.3549   4
   3 -11 -10 45.6019 13.4508   2
   3  11 -10 129.253 46.9800   2
  -3  11   9 104.066 31.3395   4
   3  11  -9 134.304 34.6207   3
   3  11  -9 120.960 46.4257   2
  -3  11   8 405.228 33.3451   4
   3  11  -8 406.513 48.6653   2
  -3  11   7 430.536 32.1377   4
   3  11  -7 405.415 46.2540   2
   3  11  -6 11.8675 37.3378   2
  -3  11   6 6.22387 22.8324   4
  -3  11   5 298.581 25.0407   4
   3  11  -5 276.873 12.8424   1
   3  11  -5 274.436 38.5424   2
  -3  11   4-9.21005 19.8514   4
  -3 -11   4 23.4619 27.5096   4
  -3 -11   4 30.2095 32.5689   2
   3  11  -4 12.3074 13.0983   1
  -3  11   3 235.216 20.1863   4
  -3 -11   3 220.059 33.7065   2
   3  11  -3 188.859 17.1808   1
  -3 -11   3 214.361 30.1021   4
  -3  11   2 335.120 19.6604   4
  -3 -11   2 354.136 31.4827   4
  -3 -11   2 288.883 34.0336   2
  -3 -11   1 243.842 33.0782   2
  -3 -11   1 217.021 27.9799   4
  -3  11   1 246.854 15.9993   4
  -3 -11   0 482.096 35.7769   2
  -3  11   0 462.663 20.2946   2
  -3 -11   0 518.886 35.5288   4
  -3 -11  -1 52.5992 28.5567   2
  -3 -11  -1 26.7663 27.9944   4
  -3  11  -1 45.0184 18.3251   2
  -3  11  -2 652.917 30.5801   2
  -3 -11  -2 708.890 39.8642   4
  -3 -11  -2 670.880 38.7439   2
  -3 -11  -3 296.800 31.2300   4
  -3 -11  -3 330.335 32.7141   2
   3  11   3 330.482 30.7486   4
   3  11   4 1472.36 53.5391   4
  -3 -11  -4 1472.49 58.2115   4
  -3 -11  -5 258.164 35.7809   4
   3 -11   5 187.012 9.81376   4
   3  11   5 234.845 34.1888   4
  -3  11  -5 243.248 28.5141   1
   3  11   6 1613.24 50.9485   3
  -3  11  -6 1627.13 53.6200   1
   3 -11   6 1494.86 38.4066   4
   3  11   6 1716.95 59.9728   4
  -3  11  -7 430.489 33.1048   1
   3  11   7 386.200 30.2642   3
   3  11   7 347.045 38.8421   4
   3  11   8 445.168 31.7314   3
   3 -11   8 397.390 23.0959   4
  -3  11  -8 415.539 33.5425   1
   3  11   8 423.997 39.7004   4
   3  11   9 690.925 36.9948   3
  -3  11  -9 711.037 38.7203   1
   3 -11   9 657.341 30.4879   4
  -3  11 -10 481.890 35.1148   1
   3  11  10 411.130 35.0453   3
   3 -11  10 412.512 28.9801   4
   3  11  11 113.352 32.2661   3
   3 -11  11 162.067 27.8874   4
  -3  11 -11 203.582 32.7179   1
   3  11  12 122.558 32.7451   3
   3 -11  12 71.6783 29.6590   4
  -3  11 -12 109.151 32.2756   1
   3  11  13 835.609 45.5038   3
   3  11  13 775.107 62.4271   1
  -3  11 -13 717.840 43.2406   1
   3 -11  13 775.210 42.7306   4
   3  11  14 716.684 47.1796   3
   3 -11  14 698.462 44.5575   4
   3  11  14 752.462 63.3120   1
   3  11  15 1158.36 57.7323   3
   3  11  15 1258.20 74.2786   1
   3  12 -15 362.924 67.9285   2
  -3  12  15 249.937 54.4184   3
  -3  12  14 962.812 63.4498   3
   3 -12 -14 909.698 40.1860   2
   3  12 -14 956.008 76.4944   2
   3 -12 -13 939.807 36.6318   2
  -3  12  13 1030.08 62.4368   3
   3 -12 -12 188.822 21.2381   2
   3  12 -12 218.923 58.0264   2
  -3  12  12 220.562 44.6123   3
   3  12 -11 108.041 52.9092   2
   3  12 -10 1405.29 72.6703   2
  -3  12  10 1502.51 58.5613   4
   3  12  -9 2323.40 88.9013   2
  -3  12   9 2341.87 72.9148   4
   3  12  -8 1223.68 65.3988   2
  -3  12   8 1179.18 48.7069   4
   3  12  -7 165.748 43.2822   2
  -3  12   7 105.331 28.9774   4
   3  12  -6 9371.80 225.270   2
  -3  12   6 9130.48 210.343   4
   3  12  -5 2859.03 90.5555   2
  -3  12   5 2788.75 75.1748   4
   3  12  -5 2844.66 65.0846   1
  -3 -12   5 2722.13 83.8938   4
  -3  12   4 2959.83 74.1220   4
   3  12  -4 2732.34 67.8020   1
  -3 -12   4 2889.43 87.2005   2
  -3 -12   4 2847.05 83.4432   4
  -3 -12   3 4704.67 124.191   4
   3  12  -3 4996.64 112.918   1
  -3  12   3 4800.72 113.501   4
  -3 -12   3 4759.84 127.032   2
  -3  12   2 725.685 27.8529   4
  -3 -12   2 818.004 42.2229   4
  -3 -12   2 711.051 44.5382   2
  -3 -12   1 2739.47 81.7882   4
  -3 -12   1 2838.37 83.8431   2
  -3 -12   0 4555.14 113.191   2
  -3 -12   0 4377.74 113.111   4
  -3  12  -1 986.153 34.3697   2
  -3 -12  -1 971.254 46.8582   2
  -3 -12  -1 928.224 45.9185   4
  -3 -12  -2 248.276 34.1679   2
  -3 -12  -2 228.815 32.5613   4
  -3  12  -2 208.581 24.7655   2
  -3  12  -3 96.4484 26.5557   2
   3  12   3 106.463 30.7918   4
  -3 -12  -3 63.3536 31.6514   4
  -3 -12  -3 114.502 33.1140   2
  -3  12  -4 2835.83 79.8592   2
   3  12   4 2739.01 82.4374   4
  -3 -12  -4 2929.34 85.7965   4
  -3 -12  -4 2829.56 82.8630   2
   3  12   5 1184.45 49.4419   4
  -3 -12  -5 1150.33 52.5559   4
   3  12   6 217.347 28.4854   3
   3 -12   6 181.930 13.2435   4
  -3  12  -6 258.569 31.1258   1
  -3 -12  -6 210.404 37.5327   4
   3  12   6 164.843 35.6639   4
   3  12   7 591.749 34.7123   3
  -3  12  -7 596.033 36.1486   1
  -3 -12  -7 485.797 46.9802   4
   3  12   7 591.080 42.0482   4
   3 -12   7 469.883 20.7776   4
  -3  12  -8 1630.48 56.6772   1
   3  12   8 1720.05 56.1936   3
   3 -12   8 1679.72 45.8743   4
  -3 -12  -8 1681.68 68.6669   4
   3 -12   9 167.793 22.1075   4
  -3  12  -9 105.229 30.9257   1
  -3 -12  -9 74.1455 43.5874   4
   3  12   9 160.519 31.0254   3
   3 -12  10 103.602 24.3652   4
   3  12  10 44.1325 31.6096   3
  -3  12 -10 68.5999 30.4452   1
  -3  12 -11 185.025 33.5052   1
   3 -12  11 166.389 27.6248   4
   3  12  11 118.333 32.4969   3
   3 -12  12 431.907 33.6369   4
  -3  12 -12 456.072 37.6449   1
   3  12  12 445.310 40.1784   3
   3 -12  13 31.3891 32.0153   4
   3  12  13 10.2573 36.9921   3
  -3  12 -13 80.8954 33.5734   1
   3  12  14 77.4335 38.8319   3
   3  12  14 28.2050 57.3493   1
   3  12  15 1.38619 41.6314   3
   3  12  15 44.2213 61.0822   1
   3  13 -15 111.043 67.2012   2
  -3  13  15 140.727 54.7499   3
  -3  13  14-10.1191 49.8847   3
   3  13 -14-29.4588 66.9546   2
  -3  13  13 46.9783 49.3131   3
   3  13 -13 48.9942 60.0364   2
  -3  13  12-3.79146 47.0143   3
   3  13 -12 29.7154 58.2078   2
  -3  13  11 42.4571 44.9818   3
   3  13 -11-49.8855 53.4833   2
   3  13 -10 147.589 54.6546   2
  -3  13  10 57.4217 35.0938   4
   3  13  -9 354.647 54.4685   2
  -3  13   9 310.698 36.2927   4
  -3  13   8 74.6402 30.4709   4
   3  13  -8 89.8487 49.4982   2
  -3  13   7 56.3182 28.2612   4
   3  13  -7-11.7840 44.4965   2
  -3 -13   6 122.690 35.5378   4
  -3  13   6 120.507 28.1283   4
   3  13  -6 157.536 44.6129   2
  -3 -13   5 970.211 49.2942   4
  -3  13   5 1077.93 41.1484   4
   3  13  -5 1013.70 29.6004   1
  -3 -13   4 192.472 40.6538   2
  -3 -13   4 207.023 33.2359   4
   3  13  -4 238.990 19.2335   1
  -3  13   4 261.270 25.0476   4
  -3 -13   3 1628.62 62.9478   2
  -3  13   3 1593.44 46.5512   4
  -3  13   2 1192.56 37.2895   4
  -3 -13   2 1118.41 51.6565   4
  -3 -13   2 1205.55 54.3901   2
  -3 -13   1 1284.73 53.3355   4
  -3 -13   1 1217.59 54.4790   2
  -3 -13   0 66.6476 32.6027   4
  -3 -13   0 21.0887 34.7615   2
  -3 -13  -1 43.2855 31.2422   4
  -3 -13  -1-12.8828 33.3032   2
  -3  13  -1 21.5766 20.3285   2
  -3  13  -2 1843.86 56.2640   2
  -3 -13  -2 1893.06 65.6211   2
  -3 -13  -2 2034.38 67.6339   4
   3  13   3 5703.55 140.067   4
  -3  13  -3 5353.41 134.050   2
  -3 -13  -3 5569.75 139.503   2
  -3 -13  -3 5686.06 144.364   4
  -3 -13  -4 643.317 43.2127   4
  -3 -13  -4 603.296 41.9691   2
  -3  13  -4 585.950 38.5000   2
   3  13   4 631.474 42.1150   4
  -3  13  -5 1693.37 52.2475   1
  -3  13  -5 1585.13 54.8469   2
  -3 -13  -5 1632.94 60.0046   4
   3  13   5 1655.95 56.5773   4
  -3 -13  -6 118.916 39.7218   4
   3 -13   6 94.5647 12.3901   4
   3  13   6 157.386 35.3825   4
  -3  13  -6 67.2372 36.3304   2
   3  13   6 150.645 28.8340   3
  -3  13  -6 151.504 31.3794   1
   3  13   7 1364.68 50.9555   3
  -3  13  -7 1369.60 51.0718   1
  -3 -13  -7 1456.22 64.9131   4
  -3 -13  -8 666.767 54.7785   4
   3  13   8 610.482 38.6164   3
  -3  13  -8 509.286 37.5857   1
   3 -13   8 514.585 23.3289   4
  -3  13  -9 1104.77 47.6866   1
   3  13   9 1106.65 47.6990   3
   3 -13   9 1020.35 34.6707   4
   3 -13   9 1044.50 36.0360   4
  -3 -13  -9 1012.69 63.0581   4
   3 -13  10 255.133 25.4562   4
  -3 -13 -10 290.096 50.4410   4
   3  13  10 316.487 35.8710   3
  -3  13 -10 242.735 34.6027   1
  -3 -13 -11 1546.14 77.0575   4
   3 -13  11 1455.22 48.8396   4
   3  13  11 1582.39 76.9526   1
   3  13  11 1577.44 58.7794   3
  -3  13 -11 1470.46 55.2950   1
   3  13  12 1661.75 62.7980   3
   3 -13  12 1593.87 53.7948   4
  -3  13 -12 1585.04 57.4071   1
   3  13  13 496.411 45.0681   3
   3  13  14-34.4428 41.3819   3
  -3  14  14 413.123 59.9484   3
   3  14 -14 296.236 70.4552   2
  -3  14  13 818.820 61.2960   3
   3  14 -13 920.243 76.2195   2
  -3  14  12 366.310 54.9733   3
   3  14 -12 488.740 68.2139   2
  -3  14  11 173.473 49.4369   3
   3  14 -11 124.619 58.1090   2
  -3  14  10 342.077 49.4917   3
   3  14 -10 318.141 59.1351   2
   3  14  -9 1208.80 72.5181   2
  -3  14   9 1175.68 52.6891   4
  -3  14   8 432.441 37.0481   4
   3  14  -8 420.449 56.5910   2
   3  14  -7 1144.27 65.9540   2
  -3  14   7 1045.37 46.1948   4
  -3 -14   7 1012.91 53.7798   4
   3  14  -6 148.529 44.9651   2
   3  14  -6 132.229 8.60706   1
   3  14  -6 130.155 8.48394   1
  -3  14   6 154.053 30.1858   4
  -3 -14   6 154.029 38.3397   4
  -3  14   5 5292.21 123.066   4
   3  14  -5 4933.68 113.808   1
  -3 -14   5 5115.84 133.262   4
  -3 -14   4 1497.86 60.4209   4
   3  14  -4 1417.69 43.1429   1
  -3  14   3 1440.79 44.5296   4
  -3 -14   3 1299.17 56.8744   4
  -3 -14   3 1410.65 61.7178   2
  -3 -14   2 2828.16 89.2592   2
  -3 -14   2 2822.00 88.0883   4
  -3  14   2 3022.01 73.5102   4
  -3 -14   1 3462.90 100.727   4
  -3 -14   1 3600.36 101.875   2
  -3 -14   0 974.125 50.0801   4
  -3 -14   0 840.088 49.2491   2
  -3 -14  -1 1489.02 61.5689   4
  -3 -14  -1 1603.69 60.9497   2
  -3  14  -1 1558.51 46.4292   2
  -3 -14  -2 1767.96 65.3438   2
  -3  14  -2 1846.35 55.5435   2
  -3 -14  -2 1877.18 68.0717   4
  -3 -14  -3 870.351 47.2775   2
  -3  14  -3 889.118 41.1683   2
  -3 -14  -3 759.626 49.6454   4
  -3  14  -4 877.437 45.1001   2
   3  14   4 1012.66 49.9096   4
  -3 -14  -4 891.669 51.6044   4
  -3 -14  -4 878.041 47.6015   2
  -3  14  -5 1004.40 50.9988   2
  -3 -14  -5 1222.24 54.1564   2
  -3  14  -5 1111.43 48.6211   1
  -3 -14  -5 1079.08 57.1809   4
   3  14   5 1169.42 53.1892   4
   3 -14   6 310.719 14.0153   4
  -3 -14  -6 390.273 47.0396   4
  -3  14  -6 429.620 36.4695   1
  -3  14  -6 340.959 41.7038   2
  -3 -14  -6 424.441 41.5537   2
   3  14   7 61.0930 31.3721   3
  -3  14  -7 87.7098 40.3640   2
  -3  14  -7 81.3944 31.4154   1
  -3 -14  -7 9.35887 44.2596   4
   3 -14   7 43.9784 14.1043   4
   3 -14   8 420.459 21.7244   4
   3  14   8 522.503 39.0393   3
  -3  14  -8 457.298 37.5601   1
  -3  14  -8 416.784 46.8949   2
  -3 -14  -8 487.970 52.1668   4
   3  14   9 89.2418 33.2503   3
  -3 -14  -9 24.7384 46.2096   4
   3 -14   9 90.5736 20.7485   4
   3 -14   9 54.7115 18.8171   4
  -3  14  -9 85.2349 33.7035   1
  -3  14  -9 66.6614 44.7300   2
   3  14  10 477.326 41.5854   3
  -3 -14 -10 411.072 58.0825   4
   3 -14  10 445.941 26.6571   4
  -3  14 -10 479.623 54.4621   2
  -3  14 -10 497.327 38.7628   1
   3 -14  10 495.446 28.2899   4
   3  14  11 178.584 52.9854   1
   3 -14  11 142.092 27.3906   4
  -3  14 -11 73.1795 51.5005   2
  -3  14 -11 142.002 34.6799   1
   3  14  11 186.284 39.0771   3
  -3 -14 -11 117.084 54.1083   4
  -3  14 -12 286.953 57.0349   2
   3  14  12 389.278 61.2232   1
  -3  14 -12 408.785 38.1939   1
   3  14  12 384.861 42.1335   3
   3  14  13 85.5060 40.9048   3
  -3  14 -13 117.084 57.9873   2
  -3  15  13 795.466 66.4205   3
   3  15 -13 1102.15 81.7702   2
  -3  15  12 10.2257 50.2009   3
   3  15 -12-13.0169 64.3003   2
   3  15 -11 729.489 71.5851   2
  -3  15  11 730.990 58.9912   3
  -3  15  10 132.191 47.8135   3
   3  15 -10 38.2179 57.7775   2
  -3 -15   9 46.8172 42.8157   4
   3  15  -9 108.450 55.4550   2
  -3  15   9 127.482 46.8824   3
  -3  15   9 91.0001 35.8556   4
  -3  15   8-1.18476 33.7464   4
  -3 -15   8 45.4160 40.7943   4
   3  15  -8-17.8148 53.2836   2
  -3 -15   7 420.771 45.7472   4
   3  15  -7 481.404 56.6396   2
  -3  15   7 552.538 39.3912   4
   3  15  -6 40.4857 10.9566   1
  -3 -15   6 35.8551 38.3224   4
   3  15  -6 59.7836 11.0701   1
  -3 -15   5 264.856 40.6840   4
  -3  15   5 254.364 30.2292   4
   3  15  -5 225.474 19.5925   1
  -3 -15   4 392.174 41.6269   4
  -3  15   4 411.449 30.3071   4
   3  15  -4 374.667 24.8251   1
  -3  15   3 4.33082 22.2928   4
  -3 -15   3-27.8755 40.1244   2
  -3 -15   3 52.0320 36.1960   4
  -3 -15   2-19.4781 39.3231   2
  -3 -15   2 10.7158 36.0041   4
  -3 -15   1 89.8168 40.1220   2
  -3 -15   1 104.741 38.4290   4
  -3 -15   0 798.067 49.7203   4
  -3 -15   0 747.472 49.3126   2
  -3 -15  -1 21.0099 37.6366   4
  -3 -15  -1 78.2233 37.5295   2
  -3 -15  -2-52.9338 39.4953   4
  -3  15  -2-4.04546 25.7794   2
  -3 -15  -2 4.09738 35.9274   2
  -3 -15  -3 25.4478 38.8050   4
  -3 -15  -3 9.47947 36.4813   2
  -3  15  -3 11.9034 29.4806   2
  -3  15  -4-16.1951 33.5198   2
  -3 -15  -4 33.6377 37.2502   2
  -3 -15  -4 82.2689 40.8213   4
  -3  15  -5 490.969 42.7853   2
  -3 -15  -5 606.439 51.2318   4
  -3 -15  -5 481.778 43.6425   2
  -3  15  -5 514.020 39.7093   1
  -3  15  -6 317.622 43.2774   2
  -3 -15  -6 333.886 42.6948   2
  -3 -15  -6 399.166 50.1245   4
  -3  15  -6 286.177 37.1821   1
   3 -15   7 95.2849 13.2061   4
   3  15   7 125.301 36.2056   3
  -3 -15  -7 157.839 40.2536   2
  -3  15  -7 190.551 33.9397   1
  -3  15  -7 125.744 43.7040   2
  -3 -15  -7 181.917 49.3067   4
   3  15   8 465.174 41.5933   3
  -3  15  -8 466.531 38.3577   1
  -3  15  -8 410.825 49.6792   2
   3 -15   8 369.617 20.5281   4
   3 -15   8 337.463 19.7646   4
  -3 -15  -8 457.738 54.8246   4
  -3 -15  -9 180.049 52.4232   4
   3  15   9 70.2466 37.4052   3
   3 -15   9 100.022 19.3016   4
   3 -15   9 121.642 20.2006   4
  -3  15  -9 148.287 33.7678   1
  -3  15  -9 102.007 48.9685   2
  -3 -15 -10 17.8241 51.4156   4
  -3  15 -10 41.5958 33.6807   1
  -3  15 -10 43.8284 49.9299   2
   3 -15  10 122.616 22.0091   4
   3  15  10 84.1801 36.9711   3
  -3 -15 -11 186.114 55.7949   4
  -3  15 -11 141.470 54.0335   2
   3  15  11 223.133 40.5417   3
   3 -15  11 132.764 24.6986   4
  -3  15 -11 259.576 35.9255   1
   3  15  12 47.9321 40.9865   3
   3  15  12-23.6704 59.2697   1
  -3  15 -12 49.0416 56.4694   2
   3  16 -12 285.854 69.4647   2
  -3  16  12 408.921 59.3481   3
  -3  16  11 740.470 64.9001   3
   3  16 -11 849.974 75.0178   2
  -3 -16  10 714.289 56.4307   4
  -3  16  10 685.224 60.1947   3
   3  16 -10 655.258 69.3766   2
  -3 -16   9 1128.51 63.3764   4
  -3  16   9 1127.12 67.6518   3
  -3  16   8 735.534 59.1495   3
  -3  16   8 757.857 44.8171   4
  -3 -16   8 640.231 51.7040   4
   3  16  -8 692.936 64.5872   2
  -3  16   7 1424.69 54.7406   4
  -3 -16   7 1352.28 64.4633   4
   3  16  -6 547.156 19.6681   1
  -3 -16   6 592.696 50.0264   4
  -3  16   6 612.561 38.4270   4
   3  16  -6 512.555 19.4323   1
  -3 -16   5 874.451 54.2342   4
  -3  16   5 978.620 43.4228   4
   3  16  -5 985.264 32.8851   1
   3  16  -4 632.731 30.3474   1
  -3 -16   4 665.388 49.4393   4
  -3  16   4 682.417 35.3864   4
  -3 -16   3 2000.55 75.2034   4
  -3  16   3 2193.88 60.6476   4
  -3 -16   2 390.655 48.2139   2
  -3 -16   2 495.040 46.4729   4
  -3 -16   1 1821.73 70.8994   2
  -3 -16   1 1788.56 69.9434   4
  -3 -16   0 554.399 48.7646   4
  -3 -16   0 516.649 48.0933   2
  -3 -16  -1 2914.40 95.2722   4
  -3 -16  -1 3251.45 94.0214   2
  -3  16  -2 1472.64 50.7059   2
  -3 -16  -2 1544.24 67.8217   4
  -3 -16  -2 1630.17 63.7404   2
  -3 -16  -3 816.454 50.2833   2
  -3  16  -3 675.806 40.7468   2
  -3 -16  -3 736.963 54.6020   4
  -3 -16  -4 1143.95 56.5408   2
  -3  16  -4 1181.64 51.6238   2
  -3 -16  -4 1076.11 60.2391   4
  -3  16  -5 384.326 43.6936   2
  -3 -16  -5 377.802 50.4413   4
  -3 -16  -5 331.820 42.9348   2
  -3  16  -5 346.675 39.5863   1
  -3  16  -6 314.997 37.9717   1
  -3  16  -6 351.286 45.1465   2
  -3 -16  -6 296.569 51.5051   4
  -3 -16  -6 281.947 42.9833   2
  -3  16  -7 906.455 47.5578   1
  -3 -16  -7 861.450 52.3619   2
  -3 -16  -7 936.628 63.3559   4
   3  16   7 835.921 50.3016   3
  -3  16  -7 865.751 55.6591   2
   3  16   8-19.4719 37.4362   3
  -3 -16  -8 37.0372 42.6487   2
  -3  16  -8-20.6865 48.7420   2
   3 -16   8-5.11503 12.5290   4
  -3 -16  -8-55.5942 53.4051   4
   3 -16   8 43.8446 13.2752   4
  -3  16  -8 69.6451 35.3951   1
  -3  16  -9 502.494 39.9091   1
   3 -16   9 386.643 21.4975   4
   3  16   9 429.825 45.3555   3
  -3  16  -9 398.505 54.3664   2
  -3 -16  -9 522.921 58.5409   4
  -3 -16 -10 175.014 54.7586   4
  -3  16 -10 147.642 52.7165   2
   3  16  10 169.016 40.5444   3
  -3 -16 -11 204.048 59.4247   4
   3  16  11 264.688 44.4441   3
  -3  16 -11 248.215 60.0749   2
   3  17 -11 87.3486 67.6922   2
  -3 -17  11 42.0439 49.4501   4
  -3  17  11 67.3634 56.8115   3
   3  17 -10-53.6594 64.3596   2
  -3 -17  10 53.6422 48.5399   4
  -3  17  10 6.42762 50.4199   3
  -3  17   9 512.066 58.2186   3
   3  17  -9 574.025 67.9860   2
  -3 -17   9 474.946 53.1232   4
  -3  17   8 4.15906 50.7018   3
  -3 -17   8-39.6760 46.8900   4
  -3 -17   7 256.459 47.2335   4
   3  17  -6 75.0968 15.3606   1
   3  17  -6 100.792 15.5496   1
   3  17  -5 317.941 23.4421   1
  -3 -17   5 407.971 47.0456   4
   3  17  -4 60.3790 23.1244   1
  -3  17   4-25.8745 28.4549   4
  -3 -17   4 3.33149 41.8341   4
  -3 -17   3 13.4448 41.0825   4
  -3 -17   2 20.4440 41.7346   4
  -3 -17   1 38.8774 44.1103   2
  -3 -17   1 20.6230 41.5728   4
  -3 -17   0 165.920 44.4004   4
  -3 -17   0 99.4270 41.8102   2
  -3 -17  -1 702.780 53.9314   4
  -3 -17  -1 676.487 50.9185   2
  -3 -17  -2 445.957 47.5335   2
  -3 -17  -2 508.413 50.3037   4
  -3  17  -3 188.620 33.7863   2
  -3 -17  -3 237.009 48.6270   4
  -3 -17  -3 232.639 44.0091   2
  -3 -17  -4 256.397 43.1204   2
  -3  17  -4 210.767 37.7931   2
  -3 -17  -4 320.562 51.6251   4
  -3  17  -5 314.653 40.2138   1
  -3 -17  -5 278.975 52.2090   4
  -3  17  -5 316.137 42.0484   2
  -3 -17  -5 356.253 44.9477   2
  -3  17  -6 216.750 38.2839   1
  -3  17  -6 225.472 45.2754   2
  -3 -17  -6 258.319 43.7018   2
  -3 -17  -6 307.881 53.6767   4
  -3  17  -7 829.603 47.1646   1
   3  17   7 722.338 49.8778   3
  -3 -17  -7 798.134 62.3099   4
  -3  17  -7 695.801 56.8175   2
  -3 -17  -7 762.020 52.8965   2
  -3  17  -8 11.0407 36.0472   1
  -3 -17  -8 11.3506 42.6886   2
   3  17   8 25.0333 41.3457   3
  -3  17  -8 51.2050 50.3740   2
  -3 -17  -8 91.3773 55.2475   4
  -3  17  -9 1580.46 76.2907   2
  -3 -17  -9 1680.38 83.5138   4
   3  17   9 1570.93 67.2743   3
  -3  17 -10 157.420 56.0618   2
   3  17  10 128.844 42.9129   3
  -3 -17 -10 47.6550 56.8474   4
  -3 -18   9 474.098 54.5410   4
  -3  18   9 431.531 58.8493   3
  -3 -18   8 371.295 53.2472   4
  -3  18   8 366.886 58.3210   3
  -3 -18   7 1018.43 60.8550   4
  -3 -18   6 439.980 53.2616   4
  -3 -18   5 1631.15 70.4028   4
   3  18  -5 1523.52 46.1006   1
   3  18  -4 145.251 26.6096   1
  -3 -18   4 135.467 45.5358   4
  -3 -18   3 1218.74 63.9611   4
  -3 -18   2 10.6071 44.8996   4
  -3 -18   1 1168.33 63.1302   4
  -3 -18   0 171.404 47.5183   4
  -3 -18   0 250.161 48.0513   2
  -3 -18  -1 1018.49 59.2334   2
  -3 -18  -1 1125.70 63.6007   4
  -3 -18  -2 144.295 49.1023   4
  -3 -18  -2 109.736 44.0088   2
  -3 -18  -3 2663.66 94.6090   4
  -3 -18  -3 2745.15 88.8602   2
  -3  18  -4 94.5729 37.5820   2
  -3 -18  -4 141.908 51.3520   4
  -3 -18  -4 104.411 43.5668   2
  -3 -18  -5 290.698 45.9847   2
  -3  18  -5 316.172 43.6174   2
  -3 -18  -5 296.070 55.3443   4
  -3 -18  -6 464.786 57.0714   4
  -3 -18  -6 436.713 49.0670   2
  -3  18  -6 410.858 48.6367   2
  -3 -18  -7 430.425 58.9840   4
  -3  18  -7 350.537 52.4331   2
   3  18   7 332.448 47.9664   3
   3  18   8 450.032 49.6018   3
  -3 -18  -8 612.546 64.5709   4
  -3  18  -8 536.193 57.9747   2
  -3 -19   7-1.80080 48.9471   4
  -3 -19   6 135.923 49.2476   4
  -3 -19   5-8.96050 46.9909   4
   3  19  -4 402.704 31.4403   1
  -3 -19   4 391.559 51.8668   4
   3  19  -3-32.6220 30.5619   1
  -3 -19   3 34.5015 47.1581   4
  -3 -19   2 66.2827 47.5463   4
  -3 -19   1 324.050 52.6896   4
  -3 -19   0 302.852 52.6166   4
  -3 -19  -1 525.396 57.1174   4
  -3 -19  -2 92.5802 51.8265   4
  -3 -19  -2 136.969 45.9846   2
  -3 -19  -3 1175.22 62.4688   2
  -3 -19  -3 1159.37 67.8232   4
  -3 -19  -4 284.643 48.5239   2
  -3 -19  -4 246.296 56.2463   4
  -3 -19  -5 246.405 57.4812   4
  -3 -19  -6 63.7651 56.8523   4
   3  19   7 396.930 49.3693   3
  -3 -19  -7 400.888 64.0979   4
  -3 -20   4 327.332 54.6245   4
  -3 -20   3 1451.48 73.0061   4
   3  20  -3 1406.56 52.2895   1
  -3 -20   2 404.289 54.7956   4
  -3 -20   1 596.390 58.0294   4
  -3 -20   0 117.162 51.3313   4
  -3 -20  -1 1031.79 67.9541   4
  -3 -20  -2 119.745 53.9498   4
  -3 -20  -3 106.370 55.3771   4
  -3 -20  -4 163.560 57.7267   4
   4   0 -19 40.6025 60.7826   2
   4   0 -18 145.897 58.9142   2
  -4   0  18 35.3321 35.4084   1
   4   0 -17 82.3873 53.6871   2
   4   0 -16 1200.99 70.3481   2
  -4   0  16 1315.33 64.9061   3
   4   0 -15-1.93649 45.7501   2
  -4   0  15 6.74318 41.0140   3
   4   0 -14 3292.29 105.141   2
  -4   0  14 3416.60 100.326   3
   4   0 -13 20.4715 39.2533   2
  -4   0  13-39.5366 34.5383   3
  -4   0  12 482.828 39.1611   3
   4   0 -12 460.555 44.2036   2
  -4   0  11-16.3126 26.1726   3
   4   0 -11-3.71519 29.0609   3
   4   0 -11-2.96759 33.8168   2
   4   0 -10 10019.0 236.796   2
  -4   0  10 10051.6 233.362   3
   4   0 -10 10343.6 234.033   3
  -4   0   9 4.23136 23.0405   3
   4   0  -9-1.26140 27.6907   2
   4   0  -9-2.10539 25.2708   3
   4   0  -8 1698.33 53.6906   3
   4   0  -8 1791.41 58.3626   2
  -4   0   8 1760.17 54.6730   3
  -4   0   7 16.2975 17.8306   3
   4   0  -7 44.5900 23.3697   2
   4   0  -7 3.47870 19.9431   3
  -4   0   6 6696.46 154.377   3
  -4   0   6 6593.67 156.343   2
   4   0  -6 6836.43 155.106   3
   4   0  -6 6740.91 157.591   2
  -4   0   5 24.8353 20.2576   2
  -4   0   5-0.67421 15.1986   3
   4   0  -5 6.87449 16.6102   3
   4   0  -5-6.23655 19.4055   2
   4   0  -4 1638.35 45.1177   3
  -4   0   4 1657.84 44.2891   3
  -4   0   4 1565.54 48.3603   2
  -4   0   3 14.3322 11.7816   3
   4   0  -3 1.50973 12.2060   3
  -4   0   3 11.1234 17.1338   2
  -4   0   2 42.4444 10.3409   3
  -4   0   2 40.7182 16.7710   2
  -4   0   1-0.98798 8.36821   3
  -4   0   1-4.53252 14.2969   1
  -4   0   0 407.365 13.8610   3
  -4   0   0 393.287 18.1444   4
  -4   0   0 347.549 20.9924   1
  -4   0  -1 9.38057 15.2446   1
  -4   0  -1 7.91509 11.3651   4
  -4   0  -2 675.599 23.8576   4
  -4   0  -2 566.167 27.8434   1
   4   0   3-2.62389 17.5750   1
   4   0   3 4.42087 13.5295   4
  -4   0  -3 0.81521 16.3937   1
  -4   0  -3 4.20987 13.5822   4
  -4   0  -4 4040.72 101.244   1
   4   0   4 4017.51 101.872   1
  -4   0  -4 4225.16 97.7193   4
  -4   0  -4 4086.33 91.1229   3
   4   0   4 4145.70 96.9494   4
   4   0   5-2.02495 19.4102   1
  -4   0  -5-12.6518 16.4328   4
   4   0   5-4.70672 16.1153   4
  -4   0  -5-3.33140 9.67049   3
  -4   0  -5-1.86283 20.0452   1
  -4   0  -6 351.302 17.4358   3
   4   0   6 364.739 23.5247   4
   4   0   6 304.241 26.6584   1
  -4   0  -7-4.47912 13.9794   3
  -4   0  -7-15.7579 20.2967   4
   4   0   7-2.34259 22.2641   1
   4   0   7-24.2569 19.3488   4
  -4   0  -8 57.4365 16.4613   3
   4   0   8 32.2437 22.0442   4
  -4   0  -8 33.7332 26.9550   1
   4   0   8 70.3496 26.7257   1
   4   0   9 22.2588 24.0272   4
  -4   0  -9 20.1660 19.1511   3
   4   0   9 17.4550 27.2122   1
   4   0  10 672.610 37.7983   4
  -4   0 -10 635.523 30.7815   3
   4   0  10 594.375 41.3580   1
   4   0  11-16.7564 31.7511   1
  -4   0 -11-19.7503 23.7928   3
   4   0  11-11.9526 30.8692   4
   4   0  12 148.348 38.0053   1
   4   0  12 181.735 34.7233   4
  -4   0 -12 170.471 28.8017   3
  -4   0 -13 23.9934 28.6768   3
   4   0  13-30.6474 36.8642   1
   4   0  13 4.15404 34.8595   4
  -4   0 -14 2600.73 76.8729   3
   4   0  14 2490.82 83.4366   4
   4   0  14 2544.56 87.8670   1
   4   0  15 73.1893 45.1790   1
  -4   0 -15 14.5710 34.6076   3
   4   0  16 89.9953 48.8019   1
   4   0  17-34.4489 51.1207   1
   4   0  18 83.8498 53.4748   1
   4   1 -19 197.586 64.8967   2
   4  -1 -19 240.171 65.1003   2
  -4   1  18 101.870 51.9638   3
   4   1 -18 77.7868 60.1930   2
   4  -1 -18 118.907 58.3507   2
  -4   1  17 41.6654 47.3583   3
   4   1 -17 42.6228 56.2046   2
   4  -1 -17 43.9092 52.5699   2
  -4  -1  17 49.7605 32.0990   1
  -4   1  16 555.112 51.3852   3
   4   1 -16 591.773 60.5010   2
   4  -1 -16 608.790 58.8642   2
  -4   1  15 23.4512 37.2945   3
  -4  -1  15 28.8045 39.5131   3
   4  -1 -15 1.86086 46.5008   2
   4   1 -15 4.02477 47.7306   2
  -4   1  14 67.7955 35.4231   3
  -4  -1  14 42.8065 37.5108   3
   4   1 -14 11.3764 44.8811   2
   4  -1 -14 50.5813 41.1029   2
  -4  -1  13 17.7121 33.7051   3
  -4   1  13 8.81077 31.2656   3
   4   1 -13 46.3767 41.9799   2
   4  -1 -13 60.2440 38.0171   2
   4   1 -12 492.728 46.0137   2
  -4   1  12 560.116 38.6651   3
  -4  -1  12 560.917 39.8216   3
   4  -1 -12 536.227 44.7650   2
   4   1 -12 584.355 41.0350   3
  -4  -1  11 344.149 33.7142   3
   4  -1 -11 285.648 36.7418   2
   4   1 -11 323.944 39.6073   2
   4   1 -11 316.685 33.5739   3
  -4   1  11 315.132 34.2253   3
  -4  -1  10 1563.41 55.2392   3
   4   1 -10 1673.22 56.5068   3
   4  -1 -10 1604.33 56.2994   3
   4   1 -10 1540.24 60.0321   2
   4  -1 -10 1569.85 58.8139   2
  -4   1  10 1691.47 56.1383   3
  -4  -1   9 1159.96 44.4170   3
   4  -1  -9 1094.78 46.0273   2
   4   1  -9 1096.34 48.8558   2
   4  -1  -9 1132.68 44.7629   3
  -4   1   9 1180.97 44.7682   3
   4   1  -9 1229.03 44.4727   3
  -4  -1   8 3474.23 90.8691   3
   4  -1  -8 3670.58 92.3027   3
  -4   1   8 3438.11 91.2034   3
   4   1  -8 3589.83 91.4874   3
   4   1  -8 3442.02 95.6211   2
   4  -1  -8 3555.05 93.2032   2
   4   1  -7 66.2961 20.0460   3
   4  -1  -7 43.0746 21.1838   3
  -4  -1   7 46.6853 18.9566   3
   4  -1  -7 61.8368 22.5701   2
   4   1  -7 84.3887 25.8833   2
  -4   1   7 85.1418 20.1472   3
  -4   1   6 4918.90 119.164   3
  -4  -1   6 4877.47 122.452   2
  -4  -1   6 5067.79 119.044   3
   4   1  -6 5019.42 123.474   2
   4  -1  -6 5021.41 121.151   2
   4   1  -6 5103.71 119.036   3
   4  -1  -6 5190.13 120.062   3
   4   1  -5 156.107 17.2319   3
   4  -1  -5 175.912 20.1680   2
   4   1  -5 196.334 23.5546   2
  -4   1   5 224.081 21.8286   2
  -4  -1   5 196.992 23.3661   2
  -4   1   5 156.769 17.8948   3
  -4  -1   5 173.660 17.9795   3
   4  -1  -5 167.874 19.0415   3
  -4  -1   4 3579.86 89.2491   2
   4   1  -4 3547.66 84.3309   3
  -4   1   4 3586.01 85.0624   3
   4  -1  -4 3413.89 85.2959   3
  -4  -1   4 3603.00 84.2399   3
  -4   1   4 3503.43 86.8153   2
  -4   1   3 12.1317 16.7593   2
  -4  -1   3 20.2231 18.8219   2
  -4   1   3 1.63193 12.9119   3
  -4  -1   3 42.2943 13.7053   1
  -4  -1   3 5.53900 10.6364   3
   4   1  -3 6.70245 11.9420   3
  -4   1   2 25534.8 551.248   2
  -4  -1   2 25463.8 553.222   2
  -4   1   2 25451.5 548.323   3
   4   1  -2 25520.4 546.994   3
  -4  -1   2 25534.8 550.080   1
  -4  -1   2 25945.0 546.779   3
  -4   1   1 573.580 20.2281   3
  -4  -1   1 627.344 24.1803   1
  -4   1   1 601.686 25.3440   1
  -4  -1   1 582.559 17.8879   3
  -4  -1   0 8519.11 182.296   3
  -4  -1   0 8397.52 189.969   1
  -4  -1   0 8551.77 188.803   4
  -4   1   0 8636.90 186.688   4
   4   1   0 8263.08 189.729   1
  -4   1   0 8393.28 190.627   1
  -4  -1  -1 346.902 20.3700   1
  -4   1  -1 332.739 20.1358   1
  -4   1  -1 346.054 15.8079   4
  -4  -1  -1 313.255 18.2647   4
   4   1   2 15236.0 327.751   4
  -4  -1  -2 15451.6 330.696   1
  -4   1  -2 15068.7 330.988   1
   4  -1   2 14222.2 331.030   1
  -4  -1  -2 15228.1 328.335   4
  -4   1  -2 15096.8 326.008   4
  -4  -1  -3 268.810 18.7392   4
  -4   1  -3 273.349 16.2788   4
  -4  -1  -3 259.458 22.2296   1
   4  -1   3 298.143 23.2057   1
  -4   1  -3 318.337 22.6779   1
   4  -1   3 257.560 16.5519   4
   4   1   3 267.879 18.6515   4
  -4  -1  -4 5904.58 129.258   3
   4  -1   4 6057.16 135.111   4
   4   1   4 6089.19 137.220   4
   4   1   4 5943.81 140.942   1
  -4   1  -4 5727.76 139.900   1
  -4  -1  -4 5979.17 138.112   4
  -4   1  -4 6120.19 135.906   4
  -4  -1  -4 6120.91 140.403   1
   4  -1   4 5893.36 140.918   1
  -4   1  -5 132.724 17.0168   4
   4   1   5 94.1814 21.8867   1
  -4  -1  -5 100.500 19.3129   4
   4   1   5 125.191 18.2039   4
   4  -1   5 133.622 16.9659   4
  -4  -1  -5 133.367 21.4928   1
  -4  -1  -5 127.787 10.4122   3
   4  -1   5 112.025 20.5970   1
  -4  -1  -6 8329.14 193.914   4
  -4   1  -6 8535.88 192.211   4
   4  -1   6 8633.95 191.243   4
   4   1   6 8700.95 193.592   4
   4  -1   6 8604.10 197.830   1
  -4  -1  -6 8603.23 185.965   3
   4   1   6 8751.08 198.079   1
  -4   1  -6 8547.84 187.530   3
   4   1   7 301.273 28.9474   1
   4  -1   7 315.025 28.3485   1
   4   1   7 288.133 24.8309   4
  -4  -1  -7 311.839 17.7492   3
  -4   1  -7 348.251 24.3209   4
  -4  -1  -7 306.303 25.7270   4
  -4   1  -7 317.482 19.1521   3
   4  -1   7 336.701 23.5897   4
  -4  -1  -8 3369.07 80.6419   3
  -4  -1  -8 3365.45 89.3576   4
  -4   1  -8 3343.46 81.7744   3
   4   1   8 3289.43 92.2903   1
   4  -1   8 3329.97 85.9648   4
   4   1   8 3327.00 87.4637   4
  -4   1  -8 3370.53 89.7423   1
   4  -1   8 3311.41 91.0145   1
  -4   1  -9 16.4648 28.5381   1
   4  -1   9-14.5085 28.2134   1
   4   1   9 21.2339 26.2106   4
   4  -1   9 29.7829 23.8398   4
  -4  -1  -9 11.8048 17.9330   3
   4   1   9 1.37516 29.2948   1
  -4   1  -9 13.3946 19.3251   3
   4   1  10 4932.23 127.643   1
  -4   1 -10 4803.33 117.037   3
   4  -1  10 4833.05 126.274   1
   4   1  10 4875.18 123.240   4
   4  -1  10 4854.78 121.697   4
  -4  -1 -10 4998.02 116.357   3
   4  -1  11 7.42983 32.8532   1
   4   1  11-11.1735 31.3636   4
   4  -1  11 14.9310 29.1711   4
   4   1  11 9.37033 33.1999   1
  -4  -1 -11 0.83944 22.8758   3
  -4   1 -11 40.6206 24.1754   3
  -4   1 -12 2831.68 78.0071   3
   4  -1  12 2838.21 83.2390   4
   4   1  12 2829.11 84.3742   4
  -4  -1 -12 2927.20 77.5961   3
   4   1  12 2752.49 88.8251   1
   4  -1  12 2650.52 87.4318   1
   4  -1  13 71.2700 38.6569   1
   4  -1  13 149.439 36.3761   4
   4   1  13 81.4473 36.8222   4
  -4   1 -13 106.321 31.1696   3
  -4  -1 -13 126.175 29.7517   3
   4   1  13 139.816 42.4521   1
  -4   1 -14 1928.38 65.3952   3
  -4  -1 -14 1985.55 64.4833   3
   4  -1  14 1961.10 70.9172   4
   4   1  14 1890.89 75.6862   1
   4  -1  14 1950.30 75.3482   1
   4  -1  15 164.442 46.6012   1
  -4  -1 -15 260.298 37.1990   3
  -4   1 -15 201.341 37.7636   3
   4   1  15 206.562 49.4492   1
   4  -1  16 458.053 52.4638   1
   4   1  16 512.982 55.2397   1
   4  -1  17 196.359 53.2570   1
   4   1  17 235.938 52.5038   1
   4   1  18 56.1436 56.0165   1
   4  -1  18 74.5603 56.5252   1
  -4   2  18 2227.49 89.3051   3
   4  -2 -18 2246.86 92.7072   2
   4   2 -18 2352.27 98.3471   2
  -4   2  17-33.9353 47.0885   3
   4   2 -17 9.29027 56.3883   2
   4  -2 -17-94.5476 54.1920   2
  -4  -2  17 0.90108 28.8352   1
   4   2 -16 667.634 62.7510   2
   4  -2 -16 612.937 55.9289   2
  -4   2  16 719.462 52.1575   3
  -4  -2  16 644.524 35.8134   1
   4   2 -15 285.871 52.6429   2
   4  -2 -15 254.949 47.4987   2
  -4   2  15 338.382 45.0361   3
  -4   2  14 1525.99 64.7068   3
   4  -2 -14 1591.80 67.3005   2
   4   2 -14 1534.35 72.7510   2
   4   2 -13 111.117 35.3892   3
   4   2 -13 166.120 44.6508   2
   4  -2 -13 193.868 39.8279   2
  -4   2  13 195.368 35.6208   3
   4   2 -12 651.318 41.9360   3
  -4   2  12 680.814 43.9369   3
  -4  -2  12 643.489 41.4459   3
   4   2 -12 776.701 50.9249   2
   4  -2 -12 632.450 44.9312   2
   4  -2 -11 175.016 34.6212   2
   4   2 -11 200.752 40.0769   2
  -4  -2  11 225.613 32.4845   3
  -4   2  11 201.564 31.3477   3
   4   2 -11 231.756 31.3634   3
   4   2 -10 353.041 31.6557   3
  -4  -2  10 319.838 31.2926   3
  -4   2  10 359.362 31.6983   3
   4  -2 -10 377.611 35.1738   2
   4   2 -10 411.613 39.1798   2
  -4  -2   9-12.6994 21.5271   3
   4   2  -9 16.9448 28.8317   2
   4   2  -9 4.14931 24.6441   3
  -4   2   9 9.92719 23.5774   3
   4  -2  -9 3.31227 25.9821   2
   4  -2  -8 617.265 34.2846   3
  -4   2   8 631.540 33.3848   3
   4   2  -8 660.988 33.5696   3
   4   2  -8 667.989 38.5273   2
   4  -2  -8 607.416 33.0250   2
  -4  -2   8 595.598 31.0197   3
   4  -2  -7 574.953 31.4491   3
   4   2  -7 627.213 31.2178   3
  -4   2   7 622.677 30.1011   3
   4  -2  -7 627.140 31.3408   2
   4   2  -7 620.351 35.9703   2
  -4  -2   7 641.516 29.6115   3
   4   2  -6 854.283 38.3364   2
  -4  -2   6 904.151 38.8801   2
  -4  -2   6 819.963 31.6120   3
   4  -2  -6 819.294 32.8501   2
   4   2  -6 858.592 32.6037   3
  -4   2   6 847.364 32.9180   3
   4  -2  -6 819.019 33.5966   3
  -4  -2   5 12.4090 15.1342   3
  -4   2   5 9.56134 17.0666   2
  -4  -2   5 14.5622 22.0859   2
   4   2  -5-5.94416 16.0099   3
  -4   2   5 3.04862 14.6246   3
   4   2  -5 29.4451 21.3920   2
  -4   2   4 4057.66 93.6118   2
  -4  -2   4 3860.63 91.3093   3
  -4   2   4 3922.84 93.6128   3
  -4  -2   4 3807.40 90.7587   1
  -4  -2   4 3852.05 97.7092   2
   4   2  -4 3919.34 91.9106   3
  -4  -2   3 913.209 27.1156   3
  -4  -2   3 864.464 28.3547   1
  -4   2   3 867.063 29.1036   3
   4   2  -3 902.182 27.8003   3
  -4  -2   3 865.184 35.2821   2
  -4   2   3 873.456 30.2473   2
  -4  -2   2 944.727 26.2509   3
   4   2  -2 919.769 26.6680   3
  -4  -2   2 920.346 35.9474   2
  -4  -2   2 914.395 29.6856   1
  -4   2   2 921.560 29.3857   3
   4   2  -1 98.8414 9.23088   3
  -4  -2   1 125.812 9.12197   3
  -4  -2   1 104.950 14.6914   1
   4   2   0 30.7558 14.6524   1
  -4   2   0 17.7866 15.4498   1
  -4  -2   0 1.32742 13.1953   4
  -4  -2   0 15.9327 13.2582   1
  -4  -2  -1 463.386 23.2459   1
  -4   2  -1 507.094 17.6823   4
  -4  -2  -1 474.993 23.1303   4
   4   2   1 458.084 23.5567   1
  -4   2  -1 481.358 24.1597   1
  -4  -2  -2 1642.74 48.0883   1
  -4   2  -2 1626.92 41.9432   4
  -4  -2  -2 1672.07 47.0541   4
  -4   2  -2 1709.66 49.1102   1
   4   2   2 1690.25 46.6742   4
   4   2   3 2086.35 54.8309   4
   4  -2   3 1967.77 49.4403   4
  -4   2  -3 2029.38 50.1554   4
  -4  -2  -3 2018.32 56.8153   1
  -4   2  -3 1907.58 57.0321   1
   4  -2   3 1991.35 56.7483   1
  -4  -2  -3 2002.74 54.8966   4
  -4  -2  -4 2550.09 66.8412   1
  -4   2  -4 2452.43 60.3173   4
   4   2   4 2437.06 64.3078   4
   4  -2   4 2399.61 59.6180   4
  -4  -2  -4 2369.78 64.7085   4
   4  -2   4 2484.51 67.4512   1
  -4  -2  -5 43.0164 19.0905   4
   4  -2   5 45.9974 21.3527   1
   4   2   5 50.0822 21.3535   1
   4  -2   5 20.7973 13.5181   4
  -4  -2  -5 73.3644 21.1029   1
   4   2   5 69.9624 19.6657   4
  -4   2  -5 17.4167 14.6375   4
  -4  -2  -5 44.9897 8.76174   3
   4  -2   6 189.412 25.1941   1
   4   2   6 210.654 26.4738   1
  -4  -2  -6 197.870 23.5673   4
  -4  -2  -6 246.216 26.7320   1
  -4   2  -6 172.460 18.8004   4
  -4  -2  -6 197.009 12.9925   3
   4   2   6 224.958 23.6875   4
   4  -2   6 202.114 18.6571   4
  -4  -2  -7 66.0253 22.2300   4
  -4   2  -7 49.1334 16.8377   3
  -4  -2  -7 77.9900 13.7865   3
   4   2   7 64.5116 22.5883   4
   4   2   7 59.4873 25.8868   1
  -4   2  -7 62.7994 24.4950   1
   4  -2   7 88.8881 18.7749   4
   4  -2   7 97.1075 25.0412   1
  -4  -2  -8 3703.57 87.3598   3
  -4   2  -8 3643.93 89.6607   3
   4   2   8 3630.33 99.5483   1
  -4  -2  -8 3736.70 97.8494   4
   4  -2   8 3670.70 91.9614   4
   4   2   8 3602.63 95.6177   4
  -4   2  -8 3850.54 97.4297   1
   4  -2   8 3637.68 98.6213   1
   4  -2   9 77.6774 26.1792   1
  -4  -2  -9 132.091 30.0766   4
  -4   2  -9 118.342 27.7124   1
  -4   2  -9 145.343 22.4765   3
   4  -2   9 146.150 24.8399   4
   4   2   9 152.381 26.9695   4
   4   2   9 137.143 29.3704   1
  -4  -2  -9 154.868 19.4775   3
  -4   2 -10 1655.75 59.1058   1
   4   2  10 1662.39 62.7825   1
   4  -2  10 1701.96 60.7808   1
  -4   2 -10 1683.74 51.6153   3
   4  -2  10 1656.29 54.8285   4
   4   2  10 1698.73 59.3211   4
  -4  -2 -10 1632.19 49.5286   3
  -4   2 -11 64.7536 25.3713   3
  -4  -2 -11 54.3690 23.4242   3
   4  -2  11 11.8557 32.8016   1
   4   2  11 103.485 33.1991   1
   4  -2  11 23.2255 28.1632   4
   4   2  11 40.0138 31.0376   4
  -4   2 -12 2955.02 81.9787   3
   4   2  12 2975.40 88.4863   4
   4  -2  12 2793.64 90.0726   1
   4   2  12 2935.95 93.4428   1
  -4  -2 -12 3112.10 80.6340   3
   4  -2  12 3013.71 86.1538   4
  -4   2 -13 6.52065 29.7760   3
   4  -2  13-22.1713 34.1663   4
   4  -2  13 26.3902 37.7033   1
   4   2  13-36.7916 35.5579   4
  -4  -2 -13-3.04023 28.8098   3
   4   2  13-3.56919 38.9467   1
   4  -2  14 1080.59 58.2785   1
  -4   2 -14 1090.12 48.9925   3
  -4  -2 -14 1032.38 47.6455   3
   4  -2  14 1169.62 54.9786   4
   4   2  14 1062.26 61.4238   1
   4  -2  15 45.1069 42.9833   1
   4   2  15 11.8437 43.3888   1
  -4   2 -15-22.7220 36.6551   3
  -4  -2 -15 3.58648 34.1173   3
   4  -2  16 1598.11 71.9642   1
   4   2  16 1489.39 73.1540   1
  -4  -2 -16 1515.20 62.3320   3
   4  -2  17 87.4727 49.4649   1
   4   2  17-62.3721 52.9037   1
   4   2  18 1344.80 78.1061   1
   4  -2  18 1296.69 72.7623   1
   4   3 -18 105.724 62.8796   2
   4  -3 -18 110.085 54.3702   2
   4   3 -17 88.9440 58.4232   2
   4  -3 -17-61.7295 52.0772   2
  -4   3  17 20.8539 45.3131   3
   4   3 -16 48.0903 54.5022   2
   4  -3 -16 38.1631 47.4208   2
  -4   3  16 46.6567 44.8950   3
  -4  -3  16 41.6341 24.9803   1
   4   3 -15 47.8223 51.3570   2
   4  -3 -15 22.1462 44.0780   2
  -4  -3  15 34.6792 22.2928   1
  -4   3  15-37.4370 38.6909   3
  -4  -3  14 854.280 33.1548   1
   4  -3 -14 837.035 52.7647   2
   4   3 -14 932.705 61.6280   2
  -4   3  14 830.536 51.3559   3
  -4   3  13 196.352 38.5842   3
   4  -3 -13 231.144 39.7768   2
   4   3 -13 238.437 48.4919   2
   4   3 -12 1141.53 49.4069   3
   4   3 -12 1080.45 58.0215   2
   4  -3 -12 983.299 50.4610   2
  -4   3  12 1117.74 51.8260   3
  -4   3  11 26.4290 29.7914   3
   4   3 -11 22.1955 38.4187   2
   4  -3 -11 3.76592 29.4935   2
   4   3 -11 29.4297 31.4913   3
   4   3 -10 2848.97 77.4720   3
   4   3 -10 2664.12 85.3064   2
  -4   3  10 2626.43 78.8973   3
   4  -3 -10 2631.50 77.2716   2
   4  -3  -9 280.478 29.1239   2
   4   3  -9 336.099 29.7117   3
  -4   3   9 287.019 29.3109   3
  -4   3   8 804.712 36.3411   3
   4   3  -8 806.381 36.0374   3
   4  -3  -8 742.045 34.6053   2
   4   3  -8 718.545 41.8778   2
   4  -3  -7-11.3519 19.9872   2
   4   3  -7-24.6512 27.8473   2
   4   3  -7 4.21036 20.3142   3
  -4   3   7-14.7130 20.1034   3
  -4   3   6 8252.37 187.925   3
  -4  -3   6 8275.57 179.961   1
  -4  -3   6 8221.68 191.720   2
   4   3  -6 8156.58 185.433   3
   4  -3  -6 8092.29 185.031   2
  -4  -3   5 2.82407 11.1321   1
  -4   3   5 10.5858 16.9843   3
  -4   3   5 1.21614 16.1820   2
  -4  -3   5-17.6618 23.7206   2
   4   3  -5 23.4878 15.6713   3
  -4   3   4 4624.04 108.965   3
  -4  -3   4 4551.93 104.117   1
   4   3  -4 4628.80 106.201   3
  -4  -3   4 4567.12 113.254   2
  -4   3   4 4554.38 106.229   2
  -4  -3   3 812.303 25.6494   1
   4   3  -3 774.180 25.5579   3
  -4   3   3 754.214 27.4058   2
  -4  -3   3 780.971 34.4510   2
  -4   3   3 739.193 28.8427   3
  -4  -3   2 2323.85 65.9760   2
  -4   3   2 2388.76 60.8033   3
   4   3  -2 2365.12 56.6797   3
  -4  -3   2 2416.36 59.3573   1
   4   3  -1 17.2599 13.3175   1
   4   3  -1 15.7291 8.24673   3
  -4  -3   1 48.7025 13.7780   1
   4   3   0 13599.5 294.828   3
  -4  -3   0 14004.9 302.385   1
   4   3   0 14059.4 302.980   1
  -4   3   0 14171.4 304.724   1
  -4  -3   0 14095.6 304.108   4
  -4  -3  -1 279.574 18.7031   1
  -4   3  -1 269.405 21.5125   1
   4   3   1 279.878 18.4086   1
  -4  -3  -1 274.882 19.8009   4
  -4   3  -1 250.479 12.2941   4
   4   3   2 7788.09 187.287   1
  -4   3  -2 7992.82 188.185   1
  -4  -3  -2 8507.02 187.445   1
  -4  -3  -2 8436.90 187.672   4
  -4   3  -2 8462.05 180.420   4
  -4   3  -3 10495.8 235.069   4
  -4  -3  -3 11061.4 242.646   1
   4  -3   3 11100.6 234.741   4
   4   3   3 10799.4 241.146   4
  -4  -3  -3 10899.1 242.468   4
  -4  -3  -4 26700.3 579.725   4
  -4  -3  -4 27209.6 580.229   1
   4  -3   4 26807.3 572.170   4
   4   3   4 26600.2 578.489   4
  -4   3  -4 26723.3 572.704   4
   4  -3   4 26684.8 581.001   1
   4   3   5 298.166 22.9031   4
   4  -3   5 274.914 17.1261   4
   4  -3   5 322.535 25.8822   1
  -4  -3  -5 296.108 23.9491   4
   4  -3   6 3118.63 84.9663   1
  -4   3  -6 3191.26 84.3535   1
   4   3   6 3048.91 85.2327   1
  -4  -3  -6 3147.77 84.6337   4
   4  -3   6 3218.53 76.8403   4
   4   3   6 3218.83 83.3724   4
  -4   3  -7-2.09508 22.1613   1
   4   3   7 7.05813 23.3644   4
  -4  -3  -7 24.7409 24.2519   4
   4  -3   7 1.33244 16.7898   4
   4   3   7 17.1773 25.0339   1
   4  -3   7 8.11153 23.8025   1
  -4  -3  -7 12.0264 12.8681   3
  -4  -3  -8 7140.68 159.784   3
   4  -3   8 7228.35 163.586   4
  -4   3  -8 6988.21 163.130   3
   4   3   8 7166.04 168.543   4
   4  -3   8 6998.59 170.569   1
   4   3   8 6979.13 172.276   1
  -4  -3  -8 7271.93 171.524   4
  -4   3  -8 7284.61 169.009   1
  -4   3  -9 626.649 31.5657   3
   4   3   9 765.745 40.2462   4
   4  -3   9 689.228 33.1613   4
  -4  -3  -9 700.357 40.6277   4
   4   3   9 684.618 40.3430   1
   4  -3   9 649.447 38.5021   1
  -4  -3  -9 689.170 28.4999   3
  -4   3  -9 672.137 38.5364   1
   4  -3  10 1992.43 65.8961   1
   4   3  10 1956.07 68.9620   1
  -4   3 -10 1991.18 58.9922   3
   4  -3  10 1990.17 60.3875   4
   4   3  10 1983.42 64.6914   4
  -4  -3 -10 1994.98 56.2133   3
  -4   3 -10 1997.00 64.5113   1
   4   3  11 12.8989 34.5380   1
  -4   3 -11 30.7145 32.5374   1
   4  -3  11 4.34453 32.7082   1
  -4  -3 -11 14.0463 24.0051   3
  -4   3 -11 46.2976 26.4081   3
   4  -3  11 31.8804 28.0698   4
   4   3  11-9.34469 33.1264   4
   4  -3  12 138.082 32.5004   4
   4  -3  12 125.554 36.6903   1
  -4  -3 -12 124.944 27.1764   3
  -4   3 -12 105.152 29.5698   3
   4   3  12 147.215 40.0264   1
   4   3  12 111.159 37.7128   4
   4  -3  13 156.155 36.3314   4
  -4   3 -13 207.775 32.7713   3
   4   3  13 289.379 44.9793   1
   4  -3  13 183.320 40.7231   1
  -4  -3 -13 225.938 31.9637   3
  -4   3 -14 1087.07 49.7740   3
  -4  -3 -14 1014.44 46.9384   3
   4  -3  14 1033.45 52.5158   4
   4  -3  14 951.412 55.7981   1
   4   3  14 1064.51 61.1334   1
   4   3  15-34.3936 44.5853   1
  -4  -3 -15-13.1355 35.6130   3
   4  -3  15 49.0431 42.7931   1
   4   3  16 80.3235 49.0417   1
  -4  -3 -16 93.4747 38.8437   3
   4  -3  16 83.4981 46.4268   1
   4   3  17-41.8522 55.1807   1
   4  -3  17 13.1324 47.9009   1
   4   3  18 127.992 55.6867   1
   4  -3  18 99.9255 52.2863   1
   4  -4 -18 1032.59 68.9642   2
   4   4 -18 1051.82 78.1985   2
   4  -4 -17 75.6054 50.0485   2
   4   4 -17 14.8391 61.9020   2
  -4   4  16 1324.02 67.5400   3
   4  -4 -16 1371.34 67.3645   2
   4   4 -16 1394.40 77.7490   2
  -4  -4  15 29.0656 19.3037   1
   4  -4 -15-9.72251 42.3382   2
   4   4 -15 76.2951 53.4023   2
  -4   4  15 31.3231 43.0283   3
  -4  -4  14 1438.32 41.6870   1
   4  -4 -14 1502.25 63.1399   2
   4   4 -14 1433.73 72.1883   2
  -4   4  14 1563.45 64.9052   3
   4  -4 -13 19.4846 35.5716   2
   4   4 -13-16.0600 44.8079   2
  -4  -4  13 25.9960 16.5840   1
  -4   4  13 13.7919 36.1254   3
  -4  -4  12 2609.56 63.4720   1
   4   4 -12 2666.58 81.3143   3
   4   4 -12 2620.41 90.1594   2
   4  -4 -12 2744.27 80.8967   2
  -4   4  12 2658.64 81.7815   3
  -4   4  11 29.9324 30.4465   3
   4   4 -11 14.7375 31.0130   3
   4   4 -11 21.4151 39.2547   2
   4  -4 -11 21.0104 29.7776   2
   4  -4 -10 2049.08 62.8150   2
   4   4 -10 1933.04 72.8132   2
   4   4 -10 1917.21 63.2361   3
  -4   4  10 1983.10 65.1441   3
   4   4  -9 31.8927 25.3892   3
  -4   4   9 4.76721 26.1508   3
   4  -4  -9 38.3418 23.0440   2
   4   4  -9 12.5828 34.2843   2
  -4  -4   8 4030.74 90.2859   1
   4   4  -8 3947.87 101.722   3
  -4   4   8 4024.05 104.302   3
   4  -4  -8 4101.51 99.7586   2
  -4  -4   7 667.992 20.7446   1
   4   4  -7 742.494 32.8513   3
   4  -4  -7 702.290 29.7426   2
  -4   4   7 639.151 32.3323   3
  -4  -4   6 2438.66 57.8254   1
   4   4  -6 2530.49 66.5277   3
   4  -4  -6 2614.50 63.9202   2
  -4   4   6 2397.69 69.0075   3
  -4  -4   6 2513.92 72.8852   2
  -4   4   5 740.722 31.7177   3
   4   4  -5 717.162 28.7698   3
  -4  -4   5 759.764 36.8661   2
  -4  -4   5 739.718 22.5048   1
  -4  -4   4 2083.18 50.6734   1
   4   4  -4 1960.84 53.7948   3
  -4  -4   4 2103.53 62.9006   2
  -4   4   4 2195.26 52.9810   2
  -4   4   4 2052.98 58.0315   3
  -4   4   3 185.282 15.4021   2
  -4  -4   3 170.105 13.7230   1
  -4   4   3 159.917 18.8416   3
  -4  -4   3 190.438 25.9685   2
   4   4  -3 145.296 14.5908   3
  -4  -4   2 614.898 22.6104   1
   4   4  -2 616.675 20.7978   3
  -4  -4   2 596.296 31.7419   2
   4   4  -2 596.491 22.0596   1
   4   4  -1 305.054 13.6989   3
  -4  -4   1 309.080 25.8262   2
   4   4  -1 314.414 18.8176   1
  -4  -4   1 326.552 18.2744   1
  -4  -4   1 348.273 22.2232   4
   4   4   0 98.6476 15.0326   1
  -4  -4   0 141.477 16.4310   1
   4   4   0 152.761 8.94177   3
  -4  -4   0 90.8186 17.0605   4
  -4  -4  -1 3088.43 75.8525   4
   4   4   1 2841.79 63.5586   3
  -4   4  -1 2807.51 75.0127   1
  -4  -4  -1 2964.57 73.3798   1
   4   4   1 3016.56 74.2247   1
  -4   4  -1 2973.52 65.3283   4
   4   4   2 153.203 19.1709   1
  -4  -4  -2 151.295 18.8981   1
  -4   4  -2 112.428 9.20044   4
  -4  -4  -3 3492.64 88.2252   4
   4   4   3 3264.88 87.0484   1
  -4   4  -3 3499.36 77.6532   4
  -4  -4  -4 19103.1 418.064   4
   4  -4   4 19407.1 407.964   4
   4   4   4 18895.9 405.112   3
  -4   4  -5 488.431 29.8113   1
  -4  -4  -5 488.573 29.6453   4
   4   4   5 466.430 15.5692   3
   4  -4   5 501.318 19.2689   4
   4   4   5 468.576 28.4825   4
  -4  -4  -6 2206.09 66.1323   4
   4  -4   6 2278.06 56.5767   4
   4   4   6 2236.65 53.4959   3
   4   4   6 2246.55 65.2621   4
   4  -4   6 2176.58 65.8700   1
  -4   4  -6 2272.13 65.3259   1
   4  -4   7 4.62233 24.4646   1
  -4  -4  -7 7.14632 22.8544   4
  -4   4  -7 41.9830 23.2503   1
   4   4   7 20.2026 23.8971   1
   4   4   7 6.36572 22.6952   4
   4   4   7 12.5462 12.5233   3
   4  -4   7 4.87341 16.0334   4
   4  -4   8 399.735 33.2975   1
  -4   4  -8 409.114 32.3866   1
  -4  -4  -8 481.473 35.3723   4
   4  -4   8 429.603 25.1653   4
   4   4   8 402.411 35.8244   1
   4   4   8 436.214 20.9022   3
   4   4   8 347.444 32.2312   4
   4  -4   9 259.459 25.1485   4
  -4  -4  -9 283.898 34.0185   4
  -4   4  -9 268.400 31.8849   1
   4   4   9 196.800 34.5722   1
   4  -4   9 222.496 31.4253   1
  -4   4  -9 242.725 25.9358   3
   4   4   9 217.094 30.9614   4
   4  -4  10 87.6427 26.3120   4
   4   4  10 135.064 34.1989   4
  -4  -4 -10 92.1562 32.7652   4
   4   4  10 155.629 32.6086   1
  -4   4 -10 81.8022 30.4193   1
  -4   4 -10 80.7848 25.2895   3
  -4  -4 -10 59.5923 21.7143   3
   4  -4  10 81.7653 30.3227   1
   4   4  11 215.400 37.1004   1
   4   4  11 265.597 35.0770   4
   4  -4  11 246.191 35.7361   1
   4  -4  11 186.578 30.6361   4
  -4   4 -11 277.979 30.2947   3
  -4  -4 -11 254.567 26.3335   3
  -4   4 -11 233.282 35.6108   1
   4  -4  12 151.424 32.6905   4
   4  -4  12 219.150 37.5495   1
  -4   4 -12 157.000 31.5740   3
  -4  -4 -12 281.587 29.1895   3
   4   4  12 161.477 41.1154   1
   4   4  12 174.871 37.8558   4
   4   4  13 1154.99 61.7899   1
  -4   4 -13 1231.73 51.7250   3
   4  -4  13 1290.95 58.2101   1
  -4  -4 -13 1331.53 49.1793   3
   4  -4  13 1248.80 52.4897   4
   4   4  14 230.477 48.7599   1
   4  -4  14 206.953 42.7235   1
  -4   4 -14 292.068 38.0703   3
  -4  -4 -14 327.895 35.8917   3
   4  -4  14 228.512 39.0690   4
   4  -4  15 141.927 42.3777   1
   4  -4  15 115.778 39.9503   4
  -4  -4 -15 95.4238 36.7950   3
   4   4  15 51.3250 49.0654   1
   4   4  16 422.660 57.1707   1
   4  -4  16 399.428 50.8177   1
   4   4  17 159.993 56.6140   1
   4  -4  17 128.512 50.2224   1
   4  -5 -18 100.408 53.2653   2
   4   5 -18 15.8745 65.0603   2
   4  -5 -17 31.5856 48.3056   2
   4   5 -17 60.8785 59.6660   2
   4  -5 -16 181.055 47.2034   2
   4   5 -16 349.039 59.8767   2
  -4   5  15 89.1416 44.0541   3
   4  -5 -15 32.2153 41.2619   2
   4   5 -15 41.5909 53.5772   2
  -4  -5  15 34.8670 14.3760   1
  -4   5  14 300.565 41.2694   3
   4  -5 -14 299.596 41.5983   2
   4   5 -14 344.591 54.6244   2
  -4  -5  14 260.129 15.4725   1
  -4   5  13 425.896 43.2436   3
  -4  -5  13 368.437 15.2682   1
   4  -5 -13 391.922 39.9474   2
   4   5 -13 379.116 52.5750   2
  -4   5  12 946.391 48.2398   3
   4   5 -12 1000.52 46.5101   3
   4   5 -12 1047.23 59.0263   2
   4  -5 -12 905.742 44.6364   2
   4   5 -11 25.9655 41.7163   2
   4  -5 -11 65.7152 29.1976   2
  -4   5  11 30.9060 31.1318   3
   4   5 -11 44.3017 31.2684   3
  -4   5  10 288.865 33.6792   3
   4  -5 -10 300.180 29.8346   2
   4  -5  -9 1890.27 57.1002   2
   4   5  -9 2025.52 62.1804   3
  -4   5   9 1967.67 64.7892   3
   4   5  -8 1587.21 51.5825   3
   4  -5  -8 1602.80 48.0176   2
  -4   5   8 1629.60 54.1552   3
  -4   5   7 1016.16 40.2976   3
   4  -5  -7 993.510 33.9717   2
   4   5  -7 1003.23 37.6273   3
  -4  -5   6 2196.84 51.6977   1
  -4  -5   6 2267.88 70.0738   2
   4   5  -6 2581.09 63.4476   3
  -4   5   6 2537.38 67.4915   3
  -4  -5   5 553.090 35.0350   2
  -4  -5   5 515.333 16.9318   1
   4   5  -5 550.841 25.4131   3
  -4   5   5 475.943 29.0935   3
  -4  -5   4 15272.2 336.294   1
  -4   5   4 15912.0 337.397   2
   4   5  -4 15819.3 340.803   3
  -4   5   4 15835.1 345.335   3
  -4  -5   4 15889.5 349.391   2
   4   5  -3 2550.93 63.3875   3
  -4  -5   3 2419.73 72.6080   2
  -4   5   3 2633.25 61.3759   2
   4   5  -3 2606.51 61.9785   1
  -4  -5   3 2610.10 61.7548   1
   4   5  -2 14926.5 319.576   3
  -4  -5   2 14613.9 320.342   1
  -4  -5   2 14565.6 329.248   2
   4   5  -2 14962.2 320.906   1
  -4  -5   1 307.061 18.5508   1
  -4  -5   1 274.214 27.9156   2
  -4  -5   1 266.282 22.7028   4
   4   5  -1 297.282 18.2594   1
   4   5  -1 265.270 14.0940   3
   4   5   0 20851.0 451.219   1
  -4  -5   0 20835.4 454.390   4
   4   5   1 5802.65 125.876   1
  -4  -5  -1 5631.49 127.699   4
   4   5   2 5427.94 127.526   1
  -4  -5  -2 5371.40 128.998   4
   4   5   3 1985.79 45.1450   3
  -4  -5  -3 1950.28 58.6667   4
   4   5   3 1998.43 57.6248   1
   4  -5   4 688.402 19.7784   4
   4   5   4 720.093 19.6534   3
  -4   5  -4 723.768 33.5390   1
  -4  -5  -5 3553.52 94.8114   4
  -4   5  -5 3541.95 92.8492   1
   4  -5   5 3575.16 82.0416   4
   4   5   5 3679.66 81.3459   3
   4   5   6 6388.59 138.524   3
  -4  -5  -6 6051.85 151.078   4
   4  -5   6 6156.37 139.384   4
  -4   5  -6 6295.07 149.210   1
   4  -5   7 1387.76 40.6606   4
   4   5   7 1435.04 38.7123   3
  -4   5  -7 1430.22 50.6913   1
  -4  -5  -7 1436.61 52.5449   4
   4   5   7 1399.25 51.4598   4
  -4  -5  -8 2168.30 72.5389   4
   4  -5   8 2338.60 61.3717   4
   4   5   8 2251.54 72.9738   1
   4   5   8 2378.92 59.0969   3
   4   5   8 2314.78 70.6188   4
   4  -5   8 2295.15 70.8488   1
  -4   5  -8 2375.56 69.5343   1
   4  -5   9 70.3477 28.7175   1
   4   5   9 8.80373 17.5499   3
   4   5   9 28.7863 32.1262   1
  -4   5  -9 25.5689 27.9701   1
   4   5   9 44.3869 30.3206   4
  -4  -5  -9 79.6110 33.4452   4
   4  -5   9 38.0964 21.7394   4
   4   5  10 5297.55 144.223   1
  -4   5 -10 5508.18 138.690   1
   4  -5  10 5447.85 140.792   1
   4  -5  10 5516.63 133.032   4
  -4   5 -10 5755.51 135.414   3
   4   5  10 5811.51 130.712   3
   4   5  10 5679.86 142.169   4
  -4  -5 -10 5394.35 144.364   4
   4   5  11 2334.89 75.9426   4
   4  -5  11 2240.20 74.4118   1
   4   5  11 2363.54 79.8996   1
  -4   5 -11 2243.19 72.6612   1
  -4   5 -11 2138.40 68.0238   3
   4   5  11 2356.46 63.9073   3
   4  -5  11 2195.50 66.4534   4
  -4   5 -12 2829.49 80.7657   3
   4  -5  12 3010.87 80.9065   4
   4   5  12 2696.98 91.6841   1
  -4   5 -12 2700.96 84.1057   1
   4  -5  12 2749.72 86.0669   1
  -4   5 -13 32.4762 32.7970   3
   4  -5  13 30.8969 38.2788   1
   4   5  13 47.7880 43.5695   1
   4  -5  13 22.2283 32.8773   4
   4  -5  14 880.322 52.8553   1
   4  -5  14 971.155 49.8741   4
   4   5  14 860.044 61.3442   1
   4  -5  15 205.903 44.2970   1
   4   5  15 121.774 51.2323   1
   4  -5  15 167.993 40.5597   4
   4   5  16 294.302 53.0449   1
   4  -5  16 238.556 47.5116   1
   4   5  17 139.526 58.5756   1
   4  -5  17 120.932 48.0250   1
   4  -6 -18 51.0736 51.1222   2
   4   6 -18-32.5779 67.3285   2
   4  -6 -17 635.607 56.3377   2
   4   6 -17 596.768 69.2405   2
   4  -6 -16 367.854 48.1167   2
   4   6 -16 436.672 64.9097   2
   4  -6 -15 232.190 42.1523   2
   4   6 -15 295.486 58.6251   2
  -4   6  15 265.539 48.0681   3
  -4   6  14 612.197 49.7291   3
   4   6 -14 570.657 61.0572   2
   4  -6 -14 550.731 44.6577   2
  -4   6  13 94.0103 37.4679   3
   4  -6 -13 76.9828 34.5677   2
   4   6 -13 79.9038 49.6030   2
  -4   6  12 997.415 51.2626   3
   4  -6 -12 1006.24 46.1054   2
   4   6 -12 940.625 48.7809   3
  -4   6  11 962.535 48.0316   3
   4   6 -11 990.712 47.6350   3
   4  -6 -11 991.093 43.0477   2
  -4   6  10 1869.64 66.0835   3
   4   6 -10 1932.00 64.2968   3
   4  -6 -10 1982.21 58.4529   2
  -4   6   9 649.920 38.0574   3
   4  -6  -9 619.825 30.4681   2
   4   6  -9 613.044 36.0185   3
   4   6  -8 111.334 24.5306   3
  -4   6   8 75.9115 27.6855   3
   4  -6  -8 110.202 19.0542   2
  -4   6   7 906.193 39.5692   3
   4   6  -7 778.432 45.3151   2
   4   6  -7 853.774 36.5693   3
  -4  -6   6 325.492 34.3352   2
   4   6  -6 359.249 35.4204   2
   4   6  -6 311.316 24.3408   3
  -4   6   6 339.614 27.9948   3
  -4  -6   5 84.9799 28.0760   2
   4   6  -5 71.0606 28.2889   2
   4   6  -5 111.539 19.3660   3
  -4   6   5 101.898 22.6880   3
  -4   6   4 738.082 32.8019   3
   4   6  -4 711.952 28.2123   3
  -4  -6   4 713.615 38.5279   2
  -4  -6   3 414.354 30.6490   2
   4   6  -3 426.407 18.3858   1
  -4   6   3 451.024 16.3855   2
   4   6  -3 419.389 21.2578   3
   4   6  -2 1964.67 50.1162   1
  -4  -6   2 1855.19 56.5831   4
   4   6  -1 25.7477 14.1603   1
  -4  -6   1 35.6068 19.4368   4
  -4  -6   0 2075.99 61.3348   4
  -4   6   0 2094.70 47.2198   4
  -4  -6  -1 634.838 31.0924   4
   4   6   1 557.698 27.0618   1
   4   6   2 259.643 22.1908   1
   4   6   2 270.235 24.9053   4
  -4  -6  -2 291.848 25.4979   4
   4   6   3 270.596 23.9148   1
   4   6   3 241.351 12.5843   3
  -4   6  -3 296.145 25.6384   1
  -4  -6  -3 209.272 24.7283   4
   4   6   4 651.281 33.1860   1
  -4   6  -4 693.402 33.6687   1
   4   6   4 590.053 19.7556   3
  -4  -6  -4 601.223 32.8878   4
   4  -6   5 6752.95 150.534   4
   4   6   5 7115.81 152.324   3
  -4  -6  -5 6989.39 166.125   4
  -4   6  -5 7047.22 163.484   1
  -4  -6  -6 61.4090 25.9539   4
   4  -6   6 40.1098 12.7849   4
  -4   6  -6 63.8107 25.1892   1
   4   6   6 55.1142 12.5763   3
   4   6   7 201.271 16.8777   3
  -4  -6  -7 250.014 30.9319   4
   4  -6   7 230.886 17.8117   4
  -4   6  -7 226.195 28.4938   1
  -4  -6  -8 432.287 38.5534   4
   4   6   8 488.703 23.5364   3
   4  -6   8 470.472 24.3544   4
  -4   6  -8 409.822 33.7368   1
  -4   6  -9 732.230 40.0777   1
   4   6   9 647.122 28.9521   3
   4   6   9 732.600 44.1078   1
   4   6   9 684.627 43.4920   4
  -4  -6  -9 644.755 42.7089   4
   4  -6   9 699.609 30.5641   4
   4   6  10 478.487 27.5674   3
   4   6  10 473.375 40.7406   1
  -4   6 -10 503.041 37.2162   1
   4  -6  10 484.970 29.8988   4
  -4  -6 -10 380.950 40.3946   4
   4   6  10 427.714 38.6768   4
  -4   6 -11 734.053 40.3247   3
   4   6  11 650.217 32.9653   3
  -4  -6 -11 580.913 50.0870   4
   4  -6  11 644.943 42.2254   1
   4  -6  11 693.123 35.7551   4
   4   6  11 560.632 47.1714   1
  -4   6 -11 638.465 41.3270   1
   4   6  11 594.504 45.2845   4
   4   6  12 2016.27 59.5569   3
  -4   6 -12 1960.15 65.1811   3
   4  -6  12 1881.29 68.9490   1
   4  -6  12 1914.23 61.9206   4
  -4   6 -12 1946.84 67.1548   1
   4   6  12 1809.95 74.7777   1
   4   6  13 24.2034 29.5019   3
   4  -6  13 65.4465 33.4024   4
   4  -6  13 34.7584 36.7968   1
   4   6  13 27.7095 44.3777   1
  -4   6 -13 52.0858 33.5190   3
   4  -6  14 607.624 42.0419   4
   4  -6  14 553.095 47.6120   1
   4   6  14 521.480 56.1512   1
   4  -6  15 390.921 41.3160   4
   4  -6  15 462.091 47.8930   1
   4   6  15 435.582 55.0227   1
   4   6  16 1114.63 70.8139   1
   4  -6  16 929.853 58.1530   1
   4  -6  17-12.0215 46.1038   1
   4   6  17 49.1740 53.7512   1
   4  -7 -17-38.9391 45.6116   2
   4   7 -17 69.5565 64.5345   2
   4   7 -16 482.642 68.7166   2
   4  -7 -16 564.039 49.0237   2
   4  -7 -15 205.698 41.1482   2
   4   7 -15 83.5464 57.7341   2
  -4   7  14 175.146 43.9068   3
   4  -7 -14 256.905 38.2011   2
  -4   7  13 69.9049 39.6031   3
   4  -7 -13 47.0714 32.2259   2
  -4   7  12 405.340 40.5442   3
   4  -7 -12 330.971 32.9770   2
  -4   7  12 426.260 44.6556   4
   4  -7 -11 135.158 28.3977   2
  -4   7  11 134.086 37.6335   3
   4   7 -11 81.5802 34.4662   3
  -4   7  11 94.9050 37.1858   4
   4  -7 -10 630.715 32.0408   2
  -4   7  10 595.591 42.5365   3
  -4   7  10 581.302 41.4951   4
   4   7 -10 669.679 40.3910   3
   4  -7  -9 3586.34 85.3083   2
   4   7  -9 3488.99 93.7350   3
  -4   7   9 3350.00 96.8640   3
  -4   7   9 3544.53 94.5566   4
   4   7  -8 1230.90 58.6796   2
   4   7  -8 1239.63 46.5206   3
  -4   7   8 1223.38 51.2197   3
  -4   7   8 1313.21 48.1505   4
   4  -7  -8 1264.25 37.4373   2
   4   7  -7 56.7663 22.5577   3
  -4   7   7 84.4605 24.9847   4
   4   7  -7 57.8056 31.3542   2
  -4   7   7 43.0573 26.5245   3
  -4  -7   6 3494.27 98.5346   2
   4   7  -6 3439.88 99.8411   2
  -4   7   6 3454.75 94.3717   3
   4   7  -6 3607.37 89.5668   3
  -4   7   5 5.57175 22.6511   3
   4   7  -5-23.0536 29.4861   2
   4   7  -5 3.84981 19.6128   3
  -4  -7   5-2.58714 30.5445   2
  -4   7   5 34.6220 18.6106   4
  -4   7   4 1022.36 34.1470   4
   4   7  -4 1086.88 35.7922   3
  -4   7   3 2269.46 57.5379   4
   4   7  -3 2339.10 56.5099   1
   4   7  -2 6049.68 131.545   1
  -4   7   2 5932.75 128.503   4
  -4   7   1 1507.49 36.8080   4
  -4  -7   1 1461.33 49.5138   4
   4   7   0 7006.43 163.240   1
  -4  -7   0 7429.28 168.675   4
  -4  -7  -1 2048.35 62.2324   4
   4   7   1 2145.15 58.8172   1
  -4  -7  -2 3991.84 102.840   4
   4   7   2 4083.81 100.892   4
   4   7   2 3950.81 99.7485   1
  -4   7  -3 1640.85 52.3419   1
  -4  -7  -3 1718.08 54.2655   4
   4   7   3 1639.77 51.3699   1
   4   7   3 1515.87 51.3234   4
  -4  -7  -4 8952.38 201.118   4
   4   7   4 8739.43 198.871   1
   4   7   4 8442.58 187.248   3
  -4   7  -4 8546.23 197.303   1
   4   7   4 8378.17 197.603   4
  -4  -7  -5 25.1683 23.6144   4
  -4   7  -5 70.0892 23.2390   1
   4   7   5 23.9318 12.4380   3
   4  -7   5 25.9807 6.17119   4
   4   7   5 52.6587 24.1860   1
   4   7   6 3489.06 81.1960   3
  -4   7  -6 3441.45 90.8166   1
  -4  -7  -6 3460.49 95.3623   4
   4  -7   6 3404.81 77.8028   4
   4   7   7 799.979 28.2582   3
   4  -7   7 729.258 25.7890   4
  -4   7  -7 794.868 39.2284   1
  -4  -7  -7 787.904 44.0688   4
  -4  -7  -8 6698.93 166.699   4
   4   7   8 6730.83 151.544   3
   4  -7   8 6631.77 150.383   4
  -4   7  -8 6689.86 160.600   1
   4  -7   9 99.6291 20.7772   4
   4   7   9 131.276 20.8765   3
  -4   7  -9 125.201 30.3362   1
  -4  -7  -9 74.3708 33.1688   4
   4   7  10 536.656 29.8500   3
   4  -7  10 573.179 30.6630   4
  -4  -7 -10 482.891 44.3891   4
   4   7  10 619.636 44.8707   1
  -4   7 -10 584.769 38.1320   1
   4  -7  11 193.040 28.2065   4
  -4   7 -11 173.507 32.6574   3
  -4  -7 -11 160.471 42.6122   4
   4   7  11 220.728 43.8959   1
  -4   7 -11 203.626 35.2358   1
   4   7  11 185.935 26.2288   3
  -4   7 -12 2831.29 83.4533   3
   4   7  12 2950.37 78.2138   3
   4  -7  12 2917.66 79.4684   4
  -4   7 -12 2804.96 84.8279   1
  -4   7 -13 56.7419 35.3505   1
   4   7  13 75.5453 47.4339   1
   4  -7  13 48.6829 31.6087   4
   4   7  13 48.5665 29.3806   3
   4   7  14 1034.47 66.7252   1
   4   7  14 962.582 46.1676   3
   4  -7  14 901.920 47.6559   4
   4  -7  15 546.814 44.4533   4
   4   7  15 543.924 60.2059   1
   4   7  16 125.429 56.0638   1
   4   7  17 65.0176 55.2926   1
   4   8 -17 243.196 69.0630   2
   4  -8 -17 148.943 45.3956   2
   4  -8 -16 1610.26 65.9886   2
   4  -8 -15 251.777 40.0975   2
   4  -8 -14 983.482 48.0507   2
  -4   8  13 280.225 44.7060   3
   4  -8 -13 242.756 33.6756   2
  -4   8  12 836.339 51.2842   4
   4  -8 -12 736.705 38.4539   2
  -4   8  12 700.815 50.0012   3
  -4   8  11 300.601 40.6229   4
   4  -8 -11 257.047 27.7964   2
   4   8 -11 299.460 48.8886   2
   4   8 -11 234.186 36.9925   3
  -4   8  11 227.953 40.3641   3
   4  -8 -10 1172.74 39.4359   2
   4   8 -10 1144.97 63.3611   2
   4   8 -10 1170.00 51.1938   3
  -4   8  10 1190.27 52.1691   4
  -4   8  10 1100.06 53.6870   3
   4   8  -9 102.446 28.7720   3
   4   8  -9 81.1383 39.2681   2
  -4   8   9 80.0173 32.6878   3
  -4   8   9 60.6421 30.1721   4
   4  -8  -9 117.148 18.4831   2
   4   8  -8 3619.34 97.0361   3
   4   8  -8 3617.96 110.272   2
  -4   8   8 3854.04 103.474   3
  -4   8   8 3753.85 97.6663   4
   4   8  -7 37.0172 25.7769   3
  -4   8   7 27.5033 28.4072   3
   4   8  -7 50.1305 35.4837   2
  -4   8   7 49.7686 24.0029   4
  -4   8   6 570.626 30.1793   4
   4   8  -6 543.242 31.6250   3
   4   8  -6 581.940 42.7618   2
  -4   8   6 526.853 36.5093   3
   4   8  -5 2362.12 76.0858   2
  -4   8   5 2317.77 69.9768   3
   4   8  -5 2380.05 65.0342   3
  -4   8   5 2390.31 63.1258   4
  -4   8   4 1276.55 39.0376   4
   4   8  -4 1312.83 33.9052   1
   4   8  -3 313.671 17.0222   1
  -4   8   3 317.114 18.6688   4
  -4   8   2 539.323 20.0900   4
   4   8  -2 549.066 23.3886   1
   4   8  -1 1139.34 36.4264   1
  -4  -8   1 1163.44 47.4407   2
  -4   8   1 1124.95 28.7238   4
  -4  -8   0 15.3925 27.0658   2
   4   8   0-5.34705 17.8331   1
   4   8   1 95.3034 20.0239   1
   4   8   2 261.247 24.3811   1
  -4  -8  -2 260.046 28.5446   4
   4   8   3 136.434 25.3984   4
   4   8   3 184.827 24.1195   1
  -4   8  -3 168.027 25.8449   1
  -4  -8  -3 198.356 27.8712   4
   4   8   4 557.777 33.8059   1
  -4  -8  -4 611.434 36.8969   4
  -4   8  -4 547.656 33.9044   1
   4   8   4 549.708 22.4319   3
   4   8   4 550.026 35.2974   4
  -4  -8  -5 172.875 28.9965   4
   4   8   5 213.416 28.9226   4
  -4   8  -5 155.205 26.9069   1
   4   8   5 183.192 16.8562   3
   4   8   5 233.313 30.2916   1
  -4   8  -6 2060.19 61.5203   1
   4   8   6 1975.53 65.5540   1
   4   8   6 2071.36 64.6726   4
  -4  -8  -6 1910.34 65.9845   4
   4  -8   6 1857.38 44.6614   4
   4   8   6 2057.06 51.5076   3
   4   8   7 601.778 26.0159   3
  -4   8  -7 530.231 34.9632   1
  -4  -8  -7 571.065 41.6335   4
   4  -8   7 525.323 20.5516   4
   4   8   8 1135.95 37.3772   3
  -4   8  -8 1106.14 47.3085   1
  -4  -8  -8 1206.28 54.7759   4
   4  -8   8 1086.13 34.0265   4
   4   8   9 111.689 22.1958   3
   4  -8   9 98.8360 19.7243   4
  -4  -8  -9 114.713 38.3276   4
  -4   8  -9 112.443 31.0999   1
   4  -8  10 574.067 30.4802   4
  -4   8 -10 659.840 41.1112   1
  -4  -8 -10 609.408 48.5622   4
   4   8  10 635.368 31.9054   3
  -4  -8 -11 828.664 57.1030   4
   4  -8  11 883.623 38.1678   4
   4   8  11 870.276 38.2597   3
   4   8  11 775.662 55.4894   1
  -4   8 -11 832.401 45.2857   1
   4   8  12 505.595 34.6814   3
   4   8  12 437.219 52.0455   1
  -4   8 -12 469.127 40.3140   1
   4  -8  12 397.957 33.0031   4
   4   8  13-7.20273 29.5489   3
  -4   8 -13 46.4552 36.0731   1
   4   8  13 62.3338 48.9813   1
   4  -8  13 28.9251 30.5194   4
   4   8  14 183.539 34.2370   3
   4   8  14 232.789 55.3180   1
   4  -8  14 254.620 36.8860   4
   4   8  15 270.606 38.8030   3
   4   8  15 357.844 57.6538   1
   4  -8  15 294.348 40.7435   4
   4   8  16 399.978 64.0634   1
   4   8  16 490.223 43.0675   3
   4  -9 -17 116.676 42.3504   2
   4  -9 -16 20.5989 39.5233   2
   4  -9 -15-2.21498 35.4579   2
   4  -9 -14 346.680 36.2618   2
   4   9 -13 159.928 57.5028   2
   4  -9 -13 168.652 30.1929   2
  -4   9  12 687.341 50.3274   3
   4  -9 -12 576.702 33.5525   2
   4   9 -11 271.183 49.6634   2
   4  -9 -11 347.246 26.5230   2
  -4   9  11 389.175 43.4698   3
  -4   9  11 319.340 40.5779   4
   4   9 -10 2884.84 83.4001   3
   4  -9 -10 2669.33 68.1246   2
  -4   9  10 2835.90 88.6299   3
   4   9 -10 2767.49 95.5972   2
  -4   9   9 247.065 36.3131   3
   4   9  -9 367.796 35.4116   3
  -4   9   9 308.773 33.6960   4
   4   9  -9 260.953 46.4021   2
  -4   9   8 2823.15 77.9848   4
   4   9  -8 2613.35 90.3596   2
  -4   9   8 2730.41 83.2740   3
   4   9  -8 2737.72 78.9381   3
   4   9  -7 302.015 41.3073   2
   4   9  -7 318.081 30.7308   3
  -4   9   7 233.232 27.2763   4
  -4   9   7 234.970 31.8616   3
  -4   9   6 5142.06 124.239   4
  -4   9   6 5087.68 132.500   3
   4   9  -6 5201.22 138.904   2
   4   9  -6 5352.58 126.813   3
   4   9  -5 1399.92 57.0584   2
  -4   9   5 1228.17 40.9523   4
  -4  -9   4 2703.83 85.3139   2
   4   9  -4 2918.27 67.2329   1
  -4   9   4 2905.02 72.0516   4
  -4  -9   3 1156.03 50.8652   2
   4   9  -3 1145.38 33.2812   1
  -4   9   3 1049.75 33.2058   4
  -4   9   2 1643.74 41.0515   4
  -4  -9   2 1551.53 58.0259   2
   4   9  -2 1515.22 44.0167   1
  -4  -9   1 3011.39 85.0444   2
   4   9  -1 3082.84 75.2248   1
  -4   9   1 2914.85 66.6182   4
   4   9   0 3969.81 97.1595   1
  -4  -9   0 3902.52 104.719   2
  -4  -9  -1 2947.83 84.4827   2
   4   9   1 2930.21 77.7638   1
   4   9   2 3190.19 84.5389   1
   4   9   3 1607.90 55.4191   4
  -4   9  -3 1610.30 54.0826   1
   4   9   3 1716.86 54.6421   1
   4   9   4 6607.57 155.979   4
   4   9   4 6492.60 155.648   1
  -4   9  -4 6669.29 154.698   1
   4   9   5 1412.82 53.8763   4
   4   9   5 1464.53 42.5522   3
  -4   9  -5 1513.97 51.9575   1
  -4  -9  -5 1368.78 56.8413   4
   4   9   5 1542.00 54.9637   1
   4   9   6 1985.49 65.5209   4
  -4  -9  -6 1968.60 69.2571   4
   4   9   6 1952.56 53.0749   3
   4   9   6 1912.47 65.5573   1
  -4   9  -6 1901.96 61.7805   1
   4   9   7 1857.35 65.8924   1
   4  -9   7 1658.87 42.5587   4
   4   9   7 1843.95 50.5691   3
  -4   9  -7 1867.85 60.4410   1
  -4  -9  -7 1827.38 66.8677   4
   4   9   7 1902.33 62.7541   4
   4   9   8 2294.47 72.6657   4
  -4   9  -8 2212.70 68.2615   1
   4   9   8 1977.65 73.9109   1
   4   9   8 2196.45 59.7384   3
   4  -9   8 2156.98 54.0583   4
  -4  -9  -8 2116.20 75.5912   4
   4   9   9 378.155 27.0349   3
   4   9   9 341.564 38.6680   4
  -4   9  -9 432.194 37.4506   1
  -4  -9  -9 343.424 44.6502   4
   4  -9   9 326.215 22.4690   4
  -4   9 -10 709.418 41.8776   1
   4   9  10 639.966 33.1964   3
   4  -9  10 700.843 31.2989   4
  -4  -9 -10 663.582 49.8566   4
   4  -9  11 2082.96 60.3370   4
  -4  -9 -11 2027.33 79.9734   4
  -4   9 -11 2177.17 69.9641   1
   4   9  11 2090.39 62.2690   3
  -4  -9 -12 31.0136 43.8658   4
   4   9  12 26.6504 28.7854   3
   4  -9  12 27.1512 27.5575   4
   4   9  12 34.7404 47.1350   1
  -4   9 -12 40.6810 35.3408   1
   4   9  13 466.336 37.1335   3
   4  -9  13 485.213 37.3631   4
   4   9  13 555.816 56.6993   1
  -4   9 -13 535.915 42.6537   1
   4  -9  14 142.084 34.5397   4
   4   9  14 119.333 34.0836   3
   4   9  14 125.647 51.9401   1
   4   9  15 14.3521 35.8570   3
   4   9  15 2.35915 55.7049   1
   4   9  16 90.6410 38.7011   3
   4   9  16 78.9428 56.9921   1
   4 -10 -16 48.6990 36.5647   2
   4  10 -15 344.431 66.8092   2
   4 -10 -15 428.427 38.0925   2
   4  10 -14 1040.42 75.3533   2
   4 -10 -14 944.626 43.1661   2
   4  10 -13 353.985 60.7593   2
   4 -10 -13 332.855 29.8946   2
   4 -10 -12 948.241 35.6784   2
   4  10 -12 943.742 69.0638   2
  -4  10  11 794.628 47.8544   4
   4 -10 -11 824.793 29.6481   2
  -4  10  11 835.328 53.7929   3
   4  10 -11 830.534 63.5175   2
   4  10 -10 435.127 41.4142   3
  -4  10  10 404.805 38.1996   4
   4  10 -10 452.492 52.6299   2
  -4  10  10 473.604 45.8560   3
   4  10  -9 755.891 43.0265   3
   4  10  -9 860.825 58.1837   2
  -4  10   9 713.587 47.6172   3
  -4  10   9 720.996 41.0774   4
  -4  10   8 270.656 38.0145   3
   4  10  -8 300.162 44.8694   2
   4  10  -8 298.640 33.5010   3
  -4  10   8 259.139 30.2849   4
   4  10  -7 1917.78 60.8326   3
  -4  10   7 1885.52 67.1860   3
   4  10  -7 1824.98 73.2562   2
  -4  10   7 1860.60 58.0245   4
  -4  10   6 19.2834 22.0239   4
   4  10  -6 22.9321 36.1525   2
  -4 -10   6-40.1786 39.6450   2
  -4  10   6-11.3374 29.4095   3
  -4  10   5 460.852 26.9386   4
  -4 -10   5 586.350 42.7849   2
  -4  10   4 28.8471 17.9234   4
  -4 -10   4-1.31291 26.8515   4
   4  10  -4 20.8707 12.4994   1
  -4 -10   4 51.6579 34.2630   2
  -4 -10   3 46.5030 29.6434   4
   4  10  -3 34.1991 14.9814   1
  -4 -10   3 52.1019 31.4382   2
  -4  10   3 30.0883 15.9971   4
  -4  10   2 369.272 18.0312   4
  -4 -10   2 339.473 34.4099   4
  -4 -10   2 362.079 37.3762   2
   4  10  -2 372.744 22.2081   1
   4  10  -1 358.076 23.5395   1
  -4  10   1 349.225 13.9286   4
  -4 -10   1 360.594 35.9282   2
  -4  10   1 315.549 12.5709   2
  -4 -10   0 212.443 33.0410   2
   4  10   0 174.736 23.1113   1
  -4 -10  -1 57.8820 31.0781   2
   4  10   1 97.8388 23.5152   1
  -4 -10  -2 17.9191 30.2219   2
   4  10   2-13.6420 23.5972   1
   4  10   3 2635.84 77.6475   4
   4  10   3 2606.62 75.7299   1
   4  10   4 441.186 35.2874   1
   4  10   4 395.106 36.2524   4
  -4  10  -4 385.347 32.4289   1
   4  10   5 2289.70 72.4280   1
  -4  10  -5 2334.51 70.7943   1
   4  10   5 2283.13 61.4827   3
   4  10   5 2405.52 73.6307   4
  -4  10  -6 40.8267 28.7668   1
   4  10   6 6.36092 19.8898   3
   4  10   6-4.37130 33.5066   1
   4  10   6-20.1541 32.6200   4
  -4  10  -7-1.16919 29.2167   1
   4  10   7 37.5126 32.5776   1
  -4 -10  -7-13.2998 36.1390   4
   4 -10   7 12.6189 7.20146   4
   4  10   7-10.3201 21.1023   3
   4  10   7 12.5368 33.2766   4
  -4 -10  -8 1352.77 60.4929   4
   4 -10   8 1105.88 32.5813   4
  -4  10  -8 1235.89 50.7439   1
   4  10   8 1268.15 42.2233   3
   4  10   8 1306.30 57.1189   1
   4  10   8 1229.95 53.9834   4
   4  10   9 28.3581 23.4635   3
   4 -10   9-6.58104 17.5161   4
  -4 -10  -9 36.7213 39.0857   4
  -4  10  -9 31.5636 30.8482   1
   4  10   9 7.11216 40.3520   1
   4  10  10 314.666 28.5585   3
  -4 -10 -10 225.228 45.6537   4
   4 -10  10 265.126 23.5502   4
  -4  10 -10 277.364 35.3774   1
   4 -10  11 179.002 24.9759   4
   4  10  11 188.793 29.1979   3
  -4 -10 -11 205.950 48.9109   4
  -4  10 -11 150.083 35.7146   1
   4 -10  12 821.334 38.7636   4
   4  10  12 936.506 42.3205   3
  -4 -10 -12 925.742 62.8673   4
  -4  10 -12 788.997 46.9961   1
   4 -10  13 610.757 37.1381   4
   4  10  13 599.711 61.9849   1
   4  10  13 616.431 40.5937   3
  -4  10 -13 581.475 44.2898   1
   4  10  14 374.619 57.6700   1
   4  10  14 334.351 38.6873   3
   4  10  15 137.013 59.7455   1
   4  10  15 209.753 38.1657   3
   4  11 -15 46.5066 64.5664   2
   4  11 -14 97.4261 60.0429   2
   4 -11 -14 92.7246 27.5329   2
   4 -11 -13 53.2427 22.6602   2
   4  11 -13 76.0792 59.7906   2
   4  11 -12 72.9742 55.4919   2
  -4  11  11 10.9810 35.8279   4
   4  11 -11-4.64747 50.7128   2
  -4  11  10 2229.09 81.0544   3
   4  11 -10 2310.68 90.2588   2
  -4  11  10 2316.88 73.5142   4
   4  11  -9 800.161 59.0786   2
  -4  11   9 884.277 44.0054   4
   4  11  -9 832.532 46.3407   3
  -4  11   9 876.114 51.6508   3
  -4  11   8 1707.69 57.1967   4
   4  11  -8 1545.19 71.9405   2
  -4  11   8 1612.66 66.5181   3
  -4  11   7 591.885 35.3825   4
   4  11  -7 671.893 51.4279   2
   4  11  -7 678.511 39.4214   3
  -4  11   7 618.381 44.8819   3
  -4  11   6 383.812 39.3204   3
   4  11  -6 424.493 45.3160   2
  -4  11   6 356.061 28.6442   4
   4  11  -5 1085.53 28.1894   1
  -4 -11   5 1231.20 56.9608   2
  -4  11   5 1222.17 40.3636   4
  -4 -11   5 1261.14 51.3929   4
  -4 -11   4 2501.53 77.9725   4
  -4  11   4 2531.97 65.3619   4
   4  11  -4 2504.48 60.8177   1
  -4 -11   4 2522.15 82.2206   2
   4  11  -3 5528.77 127.009   1
  -4 -11   3 5714.70 143.981   2
  -4  11   3 5555.31 127.001   4
  -4 -11   3 5633.42 140.959   4
  -4 -11   2 2214.47 73.1191   2
  -4  11   2 2177.63 53.3984   4
   4  11  -2 2122.83 58.2944   1
  -4 -11   2 2099.56 70.1170   4
  -4 -11   1 1115.26 50.6916   2
  -4 -11   1 1024.00 47.4897   4
   4  11  -1 1020.39 37.3341   1
  -4  11   1 979.979 26.7372   4
  -4 -11   0 1046.58 49.8789   2
   4  11   0 1117.86 40.8449   1
  -4  11   0 1031.14 31.4151   2
  -4 -11   0 1020.94 47.6565   4
  -4 -11  -1 2853.19 82.9376   2
   4  11   1 2696.56 75.8564   1
  -4 -11  -1 2695.81 81.9992   4
  -4 -11  -2 4721.36 122.740   2
   4  11   2 4653.92 117.442   1
   4  11   3 1647.80 59.2119   4
   4  11   3 1660.23 58.2754   1
   4  11   4 3839.24 103.460   4
  -4  11  -4 3808.63 101.110   1
   4  11   4 3687.59 102.092   1
   4  11   5 1703.64 51.7429   3
   4  11   5 1825.75 63.7937   1
   4  11   5 1684.97 61.7950   4
  -4  11  -5 1788.85 60.5266   1
   4  11   6 1913.83 66.3378   4
   4  11   6 1941.67 55.8240   3
   4  11   6 1835.58 66.7976   1
  -4  11  -6 1816.54 62.4800   1
   4  11   7 950.268 37.8471   3
   4  11   7 913.491 51.5795   4
  -4  11  -7 963.212 46.2147   1
   4  11   7 1000.69 52.1539   1
   4  11   8 2355.77 62.1553   3
  -4  11  -8 2405.59 69.7398   1
   4  11   9 1627.48 68.6789   1
   4  11   9 1525.66 50.3238   3
  -4  11  -9 1567.59 58.0592   1
   4 -11   9 1390.80 39.8130   4
   4 -11  10 1849.44 52.6380   4
  -4  11 -10 2049.66 67.0471   1
   4  11  10 2042.89 78.6651   1
   4  11  10 2192.04 62.3847   3
  -4 -11 -10 1893.19 79.8477   4
  -4 -11 -11 314.365 53.5646   4
   4  11  11 278.812 31.8359   3
  -4  11 -11 308.681 37.7706   1
   4 -11  11 325.968 26.2667   4
   4  11  12 1158.26 47.5464   3
  -4  11 -12 1118.66 51.7317   1
  -4 -11 -12 1096.84 67.8247   4
   4 -11  12 995.504 41.1928   4
  -4  11 -13 160.866 38.6843   1
   4  11  13 67.5221 33.7073   3
   4 -11  13 84.1475 29.8369   4
   4  11  14 228.138 59.1990   1
   4  11  14 279.360 38.7223   3
   4  11  15 79.0743 59.6487   1
   4  11  15 31.9986 38.1204   3
  -4  12  15 169.922 56.5922   3
   4  12 -15 154.232 67.6973   2
   4  12 -14 408.495 69.9046   2
   4  12 -13 593.839 69.0083   2
   4  12 -12 452.724 65.1782   2
   4  12 -11 836.626 68.3855   2
   4  12 -10 91.2672 53.6312   2
  -4  12  10 86.4782 43.9362   3
  -4  12  10 76.8471 34.4164   4
   4  12  -9 332.344 53.1543   2
  -4  12   9 306.496 34.9643   4
  -4  12   9 281.635 44.5488   3
  -4  12   8 897.449 53.1014   3
   4  12  -8 930.918 48.3348   3
  -4  12   8 993.866 43.7793   4
   4  12  -8 1023.15 63.6507   2
  -4  12   7 1159.69 58.3772   3
   4  12  -7 1269.83 65.5000   2
  -4  12   7 1208.67 46.5322   4
  -4  12   6 512.391 31.3995   4
  -4 -12   6 564.191 42.2705   4
  -4 -12   5 29.7491 31.9213   4
  -4  12   5 85.1450 23.1418   4
  -4 -12   5 51.7102 41.0351   2
   4  12  -5 45.2405 11.2114   1
  -4  12   4 180.073 22.1092   4
  -4 -12   4 130.345 39.9442   2
  -4 -12   4 159.348 36.3508   4
   4  12  -4 165.277 17.4900   1
   4  12  -3 1443.67 42.8815   1
  -4 -12   3 1455.33 57.5442   4
  -4 -12   3 1469.60 61.9980   2
  -4  12   3 1453.20 42.0889   4
   4  12  -2 120.741 21.4579   1
  -4 -12   2 109.935 33.2434   4
  -4  12   2 72.9796 15.3556   4
  -4 -12   2 118.737 38.4701   2
   4  12  -1 29.5733 21.5426   1
  -4 -12   1 16.0229 30.3011   4
  -4 -12   1 59.0266 36.5347   2
  -4  12   0 226.028 17.0112   2
  -4 -12   0 326.026 39.5501   2
  -4 -12   0 289.116 36.1932   4
   4  12   0 238.665 27.3594   1
  -4  12  -1 146.499 20.8957   2
   4  12   1 153.224 27.1016   1
  -4 -12  -1 122.765 36.1715   2
   4  12   2 51.8296 28.5588   1
  -4 -12  -2 30.1615 34.1803   2
  -4 -12  -2 7.70326 32.1422   4
  -4  12  -2 40.3626 23.3666   2
   4  12   3 270.073 34.1206   1
  -4 -12  -3 260.862 39.3621   4
  -4 -12  -3 297.252 38.2501   2
   4  12   4 24.4861 30.0030   1
  -4 -12  -4 22.7328 35.0437   4
   4  12   4 16.2567 31.1019   4
  -4  12  -4 43.0118 32.0959   1
   4  12   5 202.295 33.6355   1
   4  12   5 107.884 36.3386   4
  -4  12  -5 184.252 34.1069   1
  -4  12  -6 7.32928 31.6051   1
   4  12   6-7.86394 35.7798   1
   4  12   6 3.52735 23.9081   3
  -4  12  -7 926.540 46.5164   1
   4  12   7 943.628 54.2040   1
   4  12   7 994.903 40.3172   3
   4  12   8 19.6794 41.8631   1
  -4  12  -8 18.5066 33.1795   1
   4  12   8 7.38396 25.9448   3
   4  12   9 1442.50 65.5279   1
   4 -12   9 1077.78 30.4747   4
  -4  12  -9 1330.40 52.8943   1
   4  12   9 1278.64 46.3594   3
  -4  12 -10 1070.29 49.5469   1
   4  12  10 1055.38 63.6913   1
   4 -12  10 929.587 32.2491   4
   4  12  10 1121.34 45.1569   3
   4 -12  11 443.904 26.9930   4
  -4  12 -11 523.404 41.7229   1
   4  12  11 514.919 37.4075   3
   4  12  11 454.005 57.6399   1
   4 -12  12 599.425 32.6696   4
   4  12  12 702.798 41.4603   3
  -4  12 -12 628.890 45.2006   1
   4  12  13 178.441 36.0299   3
   4  12  14 333.326 40.6597   3
   4  13 -14 259.805 69.9390   2
  -4  13  14 151.733 54.3196   3
   4  13 -13 23.9801 62.6326   2
   4  13 -12 333.951 65.5286   2
   4  13 -11 132.640 57.8382   2
   4  13 -10 466.823 60.3603   2
  -4  13  10 558.680 43.0398   4
  -4  13   9 819.988 57.4503   3
  -4  13   9 873.178 44.7636   4
   4  13  -9 710.847 63.0777   2
  -4  13   8 1391.48 63.3550   3
   4  13  -8 1357.17 72.7458   2
  -4  13   8 1316.83 51.3079   4
  -4  13   7 74.8503 40.5690   3
  -4  13   7 125.770 29.4246   4
  -4  13   6 1972.98 60.1644   4
  -4 -13   6 2022.24 73.0243   4
  -4 -13   5 388.612 47.7169   2
   4  13  -5 366.272 16.6925   1
  -4  13   5 313.924 27.8278   4
  -4 -13   5 413.883 41.0501   4
   4  13  -4 1704.57 46.3158   1
  -4 -13   4 1709.43 65.5019   4
  -4  13   4 1723.35 50.7108   4
  -4 -13   4 1792.92 70.0057   2
   4  13  -3 59.9030 20.5745   1
  -4  13   3 68.7366 18.8421   4
  -4 -13   3 55.3239 35.8217   4
  -4 -13   3 84.4495 39.2980   2
   4  13  -2 740.291 33.2738   1
  -4 -13   2 809.756 50.0507   2
  -4 -13   2 781.855 46.3470   4
  -4  13   2 775.837 26.7048   4
   4  13  -1 761.330 35.9325   1
  -4 -13   1 722.393 46.5823   4
  -4 -13   1 823.395 49.8108   2
  -4 -13   0 1884.71 67.9586   2
  -4 -13   0 1910.56 67.9057   4
   4  13   0 1834.06 56.7419   1
   4  13   1 1247.20 48.4077   1
  -4  13  -1 1193.72 39.1919   2
  -4 -13  -1 1330.02 58.1525   2
  -4 -13  -1 1292.27 57.7739   4
  -4 -13  -2 812.978 47.3258   4
  -4  13  -2 838.584 35.8659   2
  -4 -13  -2 788.607 48.4943   2
   4  13   2 847.575 42.1734   1
  -4 -13  -3 2729.69 87.9949   4
   4  13   3 2713.03 81.3696   1
  -4 -13  -3 2736.66 85.9068   2
  -4  13  -3 2721.02 75.4563   2
  -4 -13  -4 1141.57 57.0422   4
   4  13   4 1084.91 53.1039   4
  -4 -13  -4 1115.53 54.5574   2
  -4  13  -4 1218.60 51.7288   1
   4  13   4 1167.21 53.6479   1
  -4  13  -5 2480.79 77.2136   1
   4  13   5 2551.65 81.8818   1
  -4 -13  -5 2460.88 83.7769   4
   4  13   6 1392.41 61.7229   1
   4  13   6 1436.12 50.6339   3
  -4  13  -6 1452.29 57.1319   1
  -4 -13  -6 1438.76 66.2795   4
   4  13   7 1480.08 63.9374   1
  -4 -13  -7 1418.79 68.3025   4
  -4  13  -7 1540.41 58.2757   1
   4  13   7 1492.95 51.6055   3
   4  13   8 262.580 46.5347   1
   4  13   8 338.971 32.6380   3
  -4  13  -8 350.738 38.2912   1
  -4  13  -9 474.940 41.6602   1
   4  13   9 480.306 54.2923   1
   4  13   9 462.309 35.8624   3
  -4  13 -10 234.836 38.5241   1
   4  13  10 188.634 50.8289   1
   4  13  10 221.800 34.0336   3
   4 -13  10 206.715 17.1159   4
   4 -13  10 194.630 17.2618   4
   4  13  11 393.274 55.1906   1
   4  13  11 367.534 36.4756   3
   4 -13  11 314.894 23.3260   4
  -4  13 -11 278.201 38.9591   1
  -4  13 -12 307.707 41.4022   1
   4  13  12 277.249 56.2693   1
   4  13  12 234.983 37.2906   3
   4  13  13 235.566 38.8727   3
  -4  14  13 902.938 68.1079   3
   4  14 -13 969.615 81.3212   2
   4  14 -12 609.586 71.1950   2
   4  14 -11 270.669 62.0024   2
   4  14 -10 194.827 60.1468   2
  -4  14  10 327.166 40.3282   4
  -4  14   9 864.631 47.7121   4
   4  14  -9 915.024 69.2512   2
  -4  14   8 59.8411 46.4827   3
  -4  14   8 41.9095 32.4780   4
   4  14  -8 58.5383 52.0888   2
  -4 -14   8 48.7506 42.4617   4
  -4  14   7 721.355 54.1014   3
  -4 -14   7 648.900 50.9846   4
  -4  14   7 729.491 39.6674   4
  -4 -14   6 71.4302 39.5090   4
  -4  14   6-17.3348 27.1338   4
  -4 -14   5 3.26852 39.3397   4
  -4  14   5 13.7509 24.6211   4
   4  14  -5 20.2568 13.9072   1
  -4  14   4 25.0547 21.9123   4
  -4 -14   4 34.2776 38.9747   4
  -4 -14   4-6.70515 42.2666   2
   4  14  -4 30.4264 17.9190   1
  -4 -14   3 180.087 40.5808   4
  -4  14   3 179.930 21.3086   4
  -4 -14   3 241.105 43.3067   2
   4  14  -3 193.682 23.4524   1
  -4 -14   2 394.674 42.0443   4
   4  14  -2 414.708 28.8681   1
  -4 -14   2 440.675 47.3377   2
  -4 -14   1-12.5796 41.8845   2
  -4 -14   1 19.4759 37.9796   4
   4  14  -1 37.5054 26.8441   1
  -4 -14   0 62.7527 39.5386   2
  -4 -14   0 79.7418 38.4397   4
   4  14   0 22.0065 28.1374   1
   4  14   1 48.5673 29.4261   1
  -4 -14  -1 122.716 39.1994   4
  -4 -14  -1 45.2706 38.9552   2
  -4  14  -1 55.6521 20.8524   2
  -4  14  -2 29.3621 25.7994   2
  -4 -14  -2 125.549 40.3181   2
   4  14   2 36.8599 31.0318   1
  -4 -14  -2 109.892 37.7403   4
  -4  14  -3 7.44255 29.3190   2
  -4 -14  -3-14.8392 37.7612   2
   4  14   3 13.8452 33.7199   1
  -4 -14  -3 15.8172 40.6991   4
  -4  14  -4 22.6433 31.0771   2
  -4  14  -4 27.9959 34.2015   1
  -4 -14  -4-17.8577 38.9497   2
   4  14   4-11.9403 36.0044   1
  -4 -14  -4 1.80608 40.7634   4
  -4 -14  -5 122.255 41.2587   2
  -4 -14  -5 107.785 41.4078   4
  -4  14  -5 74.6492 35.5001   2
  -4  14  -5 88.7581 35.8792   1
   4  14   5 150.493 39.7474   1
  -4  14  -6 370.249 39.4439   1
  -4  14  -6 356.449 41.5663   2
   4  14   6 376.144 45.0755   1
  -4 -14  -6 304.238 47.1621   4
   4  14   6 318.881 33.5811   3
  -4 -14  -7 266.823 49.4891   4
   4  14   7 189.843 32.2057   3
  -4  14  -7 251.999 38.8719   1
   4  14   7 263.202 46.5960   1
  -4 -14  -8 502.689 54.4095   4
  -4  14  -8 502.853 42.2285   1
   4  14   8 600.665 37.9872   3
   4  14   8 483.747 53.1000   1
  -4 -14  -9 375.202 54.9941   4
   4  14   9 307.135 51.8839   1
   4  14   9 407.032 36.8217   3
  -4  14  -9 356.907 40.9197   1
  -4  14 -10 32.1315 36.6929   1
  -4 -14 -10-85.9825 57.1039   4
   4  14  10 21.6054 33.1050   3
   4  14  10-2.13306 50.8718   1
  -4 -14 -11 616.366 66.9603   4
   4  14  11 614.003 42.1936   3
   4  14  11 612.816 63.6038   1
   4  14  12 44.6378 57.3406   1
   4  14  12 14.3039 35.3393   3
   4  15 -12 1151.50 83.4155   2
   4  15 -11 92.1534 63.8500   2
   4  15 -10 289.543 63.6338   2
   4  15  -9 1243.63 77.9542   2
  -4  15   9 1287.76 55.3764   4
  -4 -15   9 1178.25 65.2356   4
  -4 -15   8 458.930 50.8962   4
  -4  15   8 464.944 39.1534   4
  -4 -15   7 761.571 54.8892   4
  -4  15   7 821.317 59.7475   3
  -4  15   7 840.937 42.5801   4
  -4 -15   6 647.940 50.5499   4
  -4  15   6 671.642 37.1975   4
  -4  15   5 1390.89 47.7651   4
  -4 -15   5 1385.83 63.8672   4
   4  15  -5 1330.05 36.8870   1
  -4  15   4 458.184 29.1595   4
  -4 -15   4 420.429 46.1156   4
   4  15  -4 368.279 23.8884   1
  -4  15   3 3399.77 82.7202   4
  -4 -15   3 3396.36 104.743   2
   4  15  -3 3367.15 84.7887   1
  -4 -15   3 3277.20 102.550   4
   4  15  -2 903.607 38.7361   1
  -4 -15   2 917.455 54.5144   4
  -4 -15   2 860.848 56.2265   2
   4  15  -1 1399.75 50.0181   1
  -4 -15   1 1321.22 62.7737   4
  -4 -15   1 1456.65 64.9782   2
  -4 -15   0 1062.58 58.5650   4
   4  15   0 1120.52 46.7307   1
  -4 -15   0 1170.32 58.6074   2
  -4 -15  -1 2495.64 87.3733   4
  -4  15  -1 2437.03 63.4595   2
   4  15   1 2602.97 76.9909   1
  -4 -15  -1 2728.25 85.3017   2
  -4  15  -2 193.394 27.0877   2
  -4 -15  -2 274.695 43.9265   2
   4  15   2 206.912 35.6933   1
  -4 -15  -2 294.537 45.2460   4
   4  15   3 2528.77 80.1631   1
  -4 -15  -3 2416.45 82.8849   2
  -4  15  -3 2363.38 70.4507   2
  -4 -15  -3 2400.74 86.3476   4
  -4 -15  -4 1251.39 64.0915   4
  -4  15  -4 1093.42 50.5461   2
  -4 -15  -4 1210.54 59.5195   2
   4  15   4 1298.44 58.7083   1
  -4  15  -4 1165.84 55.1602   1
  -4  15  -5 1262.85 55.1323   1
  -4  15  -5 1113.94 52.8571   2
  -4 -15  -5 1170.14 59.0768   2
   4  15   5 1074.75 58.9580   1
  -4 -15  -5 1125.01 63.4302   4
  -4 -15  -6 417.698 47.3345   2
   4  15   6 432.055 47.9669   1
   4  15   6 470.557 38.3502   3
  -4 -15  -6 470.797 52.8963   4
  -4  15  -6 436.533 42.4388   1
  -4  15  -6 434.043 45.1315   2
   4  15   7 1337.71 66.4695   1
   4  15   7 1370.46 53.5660   3
  -4  15  -7 1298.10 57.8602   1
  -4  15  -7 1246.74 61.6134   2
  -4 -15  -7 1272.08 70.5760   4
   4  15   8 1707.82 73.0196   1
   4  15   8 1618.32 59.6693   3
  -4  15  -8 1551.82 62.4885   1
  -4 -15  -8 1656.13 78.8998   4
  -4  15  -8 1595.26 70.7755   2
  -4  15  -9 666.182 56.9799   2
  -4 -15  -9 694.864 64.1332   4
   4  15   9 632.865 43.3819   3
   4  15   9 817.360 62.9895   1
  -4  15 -10 91.4704 51.4569   2
   4  15  10 104.985 36.3962   3
  -4 -15 -10 105.454 56.0128   4
   4  15  10 43.8141 52.7950   1
   4  15  11 533.935 62.1637   1
  -4  15 -11 729.712 63.0598   2
   4  15  11 587.032 43.9266   3
  -4 -15 -11 657.850 67.5280   4
   4  16 -11 1196.10 85.8307   2
  -4 -16  11 1276.83 71.4864   4
   4  16 -10 191.086 64.3943   2
  -4 -16  10 192.419 51.5007   4
  -4 -16   9 335.680 53.4584   4
  -4 -16   8-36.9852 47.7180   4
  -4 -16   7 387.219 51.4084   4
  -4 -16   6 10.8059 43.3516   4
   4  16  -5 335.979 20.0839   1
  -4 -16   5 288.967 46.9488   4
  -4  16   4 441.040 29.5382   4
  -4 -16   4 379.060 47.9033   4
   4  16  -4 421.145 25.5741   1
   4  16  -3 10.6598 23.5853   1
  -4 -16   3 3.53296 43.0454   4
  -4 -16   2-46.3548 42.6174   4
   4  16  -2-20.0281 27.1850   1
  -4 -16   1 159.281 44.5784   4
   4  16  -1 178.425 30.8332   1
  -4 -16   0 233.757 47.1356   4
  -4 -16   0 127.297 46.4500   2
   4  16   0 227.073 33.7713   1
   4  16   1 88.3270 34.0511   1
  -4 -16  -1 139.950 44.9232   2
  -4 -16  -1 142.997 44.9622   4
  -4 -16  -2 23.7587 40.2080   2
   4  16   2-12.4234 35.7314   1
  -4 -16  -2-28.3833 46.0362   4
  -4  16  -2-2.05451 25.2912   2
  -4 -16  -3 466.795 50.2549   2
  -4  16  -3 414.754 35.0402   2
  -4 -16  -3 399.628 50.8859   4
   4  16   3 375.972 43.3016   1
   4  16   4 317.244 43.0977   1
  -4 -16  -4 366.704 51.5209   4
  -4 -16  -4 314.593 47.1212   2
  -4  16  -4 258.129 36.8834   2
   4  16   5 113.472 43.8042   1
  -4  16  -5 74.8996 39.3970   2
  -4 -16  -5 65.0174 47.5732   4
  -4 -16  -5 67.4795 45.0737   2
  -4 -16  -6 29.5755 49.9161   4
   4  16   6 80.5574 44.3385   1
   4  16   6 49.5653 34.3115   3
  -4  16  -6-4.21918 40.8463   2
   4  16   7 420.806 40.4304   3
   4  16   7 451.988 53.8424   1
  -4 -16  -7 414.862 57.6534   4
  -4  16  -7 381.254 48.3710   2
   4  16   8 55.7625 36.7042   3
  -4 -16  -8 29.1596 54.4620   4
   4  16   8 79.2253 50.0773   1
  -4  16  -8-18.2063 47.7991   2
  -4 -16  -9 138.182 54.0813   4
  -4  16  -9 87.1105 49.7380   2
   4  16   9 147.570 54.2570   1
   4  16   9 206.642 39.2910   3
  -4 -16 -10 91.8919 55.8737   4
   4  16  10-6.74319 53.9923   1
   4  16  10 62.8455 37.0409   3
  -4  16 -10-39.8052 51.6341   2
  -4 -17  10 188.902 54.1047   4
  -4 -17   9 200.736 51.8317   4
  -4 -17   8 365.352 54.5399   4
  -4 -17   7 508.106 55.6088   4
  -4 -17   6 367.218 51.8258   4
   4  17  -5 1008.04 32.2186   1
  -4 -17   5 927.398 61.1368   4
   4  17  -4 722.544 31.9813   1
  -4 -17   4 701.772 56.6417   4
  -4 -17   3 485.127 53.4695   4
   4  17  -3 577.709 33.1028   1
   4  17  -2 342.840 33.1817   1
  -4 -17   2 404.356 50.8512   4
   4  17  -1 1148.50 48.5416   1
  -4 -17   1 1116.85 64.4295   4
  -4 -17   0 1059.81 62.8736   4
   4  17   0 1160.24 50.5239   1
   4  17   1 698.646 45.4769   1
  -4 -17  -1 483.351 53.8142   4
   4  17   2 403.975 43.5707   1
  -4 -17  -2 359.802 53.9686   4
   4  17   3 1043.09 56.0107   1
  -4  17  -3 978.453 44.3600   2
  -4 -17  -3 1015.68 65.0970   4
  -4 -17  -4 30.9526 48.0924   4
   4  17   4-9.98506 43.6969   1
  -4  17  -4 23.6783 35.1056   2
  -4 -17  -5 1558.87 76.7620   4
   4  17   5 1633.84 70.9310   1
  -4  17  -5 1438.97 61.6201   2
  -4  17  -6 648.475 51.4995   2
   4  17   6 609.202 44.5906   3
  -4 -17  -6 646.771 62.4373   4
   4  17   6 594.323 54.9426   1
  -4 -17  -7 2123.45 88.2967   4
   4  17   7 1932.13 70.9541   3
   4  17   7 2152.11 83.4931   1
  -4  17  -7 2035.86 77.3949   2
  -4 -17  -8 125.928 58.8319   4
   4  17   8 30.2374 38.2574   3
  -4  17  -8 11.8127 48.7744   2
   4  17   8 50.0745 51.0644   1
  -4 -17  -9 1076.84 76.5007   4
   4  17   9 1015.41 54.1036   3
  -4  17  -9 1093.58 66.7279   2
   4  17   9 1110.11 72.3480   1
  -4 -18   8 78.7261 53.1585   4
  -4 -18   7 365.409 55.1435   4
  -4 -18   6 218.015 51.9649   4
  -4 -18   5 218.838 52.2933   4
  -4 -18   4 156.378 50.1386   4
   4  18  -4 137.242 25.2134   1
  -4 -18   3 135.094 50.6243   4
   4  18  -3 118.752 28.0938   1
  -4 -18   2 17.5112 47.8684   4
   4  18  -2 57.1094 30.7908   1
  -4 -18   1 29.4592 46.7872   4
   4  18  -1-1.11526 32.4806   1
   4  18   0 53.1858 35.0701   1
  -4 -18   0-35.7865 49.3578   4
   4  18   1 333.892 42.1467   1
  -4 -18  -1 349.330 55.0515   4
   4  18   2 226.807 40.9582   1
  -4 -18  -2 162.116 51.1729   4
   4  18   3 66.9913 43.0998   1
  -4 -18  -3 168.194 53.9581   4
   4  18   4 78.9587 44.6813   1
  -4 -18  -4-64.2016 55.3968   4
   4  18   5 873.526 59.4126   1
  -4 -18  -5 794.912 63.9704   4
   4  18   6 67.5993 50.1184   1
   4  18   6 23.9349 39.3634   3
  -4 -18  -6 40.9306 54.1483   4
   4  18   7 77.1353 52.7615   1
  -4 -18  -7 23.2481 56.5516   4
   4  18   7 96.4972 41.6630   3
  -4 -19   6 104.887 53.9952   4
  -4 -19   5 749.927 62.6850   4
  -4 -19   4 248.512 54.6779   4
   4  19  -3 787.260 39.7437   1
  -4 -19   3 943.432 65.2979   4
   4  19  -2 485.883 38.4099   1
  -4 -19   2 511.248 59.0042   4
   4  19  -1 948.631 47.6924   1
  -4 -19   1 921.730 66.3933   4
  -4 -19   0 169.325 55.7891   4
   4  19   0 218.339 39.8044   1
  -4 -19  -1 1355.62 74.8960   4
   4  19   1 1426.95 62.0355   1
  -4 -19  -2 750.796 65.3884   4
   4  19   2 688.568 51.9000   1
  -4 -19  -3 1313.53 75.7830   4
   4  19   3 1325.35 64.7209   1
  -4 -19  -4-24.4729 57.1708   4
   4  19   4-80.7779 48.2878   1
  -4 -19  -5 414.737 64.2371   4
   4  19   5 399.861 53.5831   1
   4  20  -1 269.599 40.2421   1
  -4 -20   1 279.475 57.6692   4
   4  20   0 142.750 40.8948   1
  -4 -20   0 178.852 56.2287   4
   5   0 -18 112.638 60.2398   2
  -5   0  17 37.1020 49.5492   3
   5   0 -17 6.58866 55.2104   2
  -5   0  16 16.6330 44.0516   3
   5   0 -16-31.3495 51.7782   2
  -5   0  15 43.3593 43.4434   3
   5   0 -15 79.3172 49.3668   2
   5   0 -14 477.848 51.6641   2
  -5   0  14 501.640 45.2946   3
  -5   0  13-25.7638 37.0289   3
   5   0 -13-10.6285 40.1297   2
   5   0 -12 3104.69 91.1186   3
   5   0 -12 2856.71 94.1564   2
  -5   0  12 3072.49 89.4296   3
   5   0 -11-16.9523 32.7973   3
  -5   0  11-22.2815 30.5472   3
   5   0 -11 10.9117 35.5481   2
   5   0 -10-29.0798 31.6406   3
   5   0 -10 23.3532 32.9021   2
  -5   0  10 4.84714 27.1479   3
   5   0  -9-27.1161 30.9001   2
   5   0  -9-16.7626 25.9249   3
  -5   0   9 10.0212 24.4914   3
   5   0  -8 259.854 29.2975   3
   5   0  -8 246.794 31.9363   2
  -5   0   8 217.115 26.7424   3
   5   0  -7-22.4865 26.0815   2
  -5   0   7-3.65046 20.4964   3
  -5   0   7-17.0983 26.2180   2
   5   0  -7 26.1488 22.0634   3
  -5   0   6 10085.4 227.672   3
   5   0  -6 10350.9 228.511   3
  -5   0   6 10019.2 230.991   2
  -5   0   5 5.83744 16.3987   3
   5   0  -5 11.9591 17.4705   3
  -5   0   5 2.94363 23.3887   2
  -5   0   4 1261.25 44.1778   2
  -5   0   4 1314.59 38.5398   3
   5   0  -4 1217.72 38.5096   3
  -5   0   3-15.9105 13.6407   3
  -5   0   3 19.0244 16.4541   1
  -5   0   3 7.17888 20.5372   2
  -5   0   2 8126.82 187.850   2
  -5   0   2 8407.76 181.287   3
  -5   0   2 7972.86 186.217   1
  -5   0   1 7.36904 18.2632   1
  -5   0   1 0.38579 10.1479   3
  -5   0   0 9964.16 228.417   1
  -5   0   0 10150.5 220.051   3
  -5   0   0 10398.4 225.772   4
  -5   0  -1 10.2808 8.02104   3
  -5   0  -1-2.66695 18.0559   1
  -5   0  -1-16.5188 14.7291   4
  -5   0  -2 11416.4 253.628   4
  -5   0  -2 11604.4 257.950   1
  -5   0  -3-5.75373 15.3847   4
  -5   0  -3-10.7847 21.2139   1
  -5   0  -4 12581.3 271.661   3
  -5   0  -4 12877.3 280.371   4
   5   0   4 12871.6 279.129   4
   5   0   4 12470.3 285.021   1
  -5   0  -4 12693.1 284.266   1
   5   0   5 3.76559 18.2746   4
  -5   0  -5 4.51701 10.0619   3
   5   0   5 13.1990 22.8858   1
  -5   0  -5 3.28054 23.7077   1
  -5   0  -5 7.52675 19.0601   4
   5   0   6 6878.52 163.285   1
  -5   0  -6 6321.42 160.352   1
  -5   0  -6 6697.29 148.441   3
   5   0   6 6918.82 156.064   4
  -5   0  -6 6816.01 157.310   4
  -5   0  -7-26.2165 23.8107   4
  -5   0  -7-4.57373 14.2898   3
   5   0   7-27.3145 22.5099   4
   5   0   7-16.3173 28.2813   1
   5   0   8 8663.46 208.492   1
  -5   0  -8 8814.00 203.692   4
   5   0   8 9125.79 202.033   4
  -5   0  -8 8600.58 194.345   3
  -5   0  -9-31.3313 18.9523   3
  -5   0  -9-28.0640 31.0757   1
   5   0   9 10.5250 26.6427   4
   5   0   9 1.50822 33.0248   1
  -5   0 -10 4201.18 103.842   3
   5   0  10 4482.71 112.031   4
   5   0  10 4342.75 119.001   1
   5   0  11-2.44826 31.4795   4
   5   0  11-8.40825 36.7964   1
  -5   0 -11-9.69474 23.6243   3
   5   0  12 368.815 39.4334   4
  -5   0 -12 364.044 30.8948   3
   5   0  12 407.341 46.4163   1
  -5   0 -13 0.98764 29.5064   3
   5   0  13 20.4492 39.9538   1
   5   0  13-4.20226 36.0382   4
   5   0  14 921.552 60.7753   1
  -5   0 -14 908.478 45.0827   3
   5   0  15 10.1520 48.8486   1
  -5   0 -15-33.2797 34.9172   3
   5   0  16 8.46582 52.4348   1
   5   0  17-13.2761 55.6778   1
   5   1 -18 435.881 66.2361   2
   5  -1 -18 533.061 63.9747   2
  -5   1  18 408.332 58.6779   3
   5   1 -17-50.1240 57.3014   2
   5  -1 -17-14.7732 54.1689   2
  -5   1  17 46.8162 49.3981   3
   5   1 -16 480.002 60.0601   2
   5  -1 -16 403.056 54.6146   2
  -5   1  16 368.146 49.0783   3
  -5   1  15 241.186 45.9342   3
  -5  -1  15 325.701 45.8574   3
   5  -1 -15 345.477 51.2609   2
   5   1 -15 291.108 54.1601   2
  -5   1  14 2760.37 91.3393   3
  -5  -1  14 2841.21 90.3271   3
   5   1 -14 2845.63 96.6293   2
   5  -1 -14 2860.08 94.3614   2
  -5   1  13 19.8571 36.9520   3
  -5  -1  13 50.1913 35.7579   3
   5   1 -13 50.0560 43.8295   2
   5  -1 -13 10.1277 39.9959   2
   5   1 -12 1416.93 58.0537   3
  -5  -1  12 1349.02 55.9974   3
  -5   1  12 1259.36 56.2809   3
   5  -1 -12 1361.87 57.1100   3
   5   1 -12 1295.33 63.0397   2
   5  -1 -12 1365.17 60.4832   2
   5   1 -11 3529.88 96.4560   3
  -5   1  11 3340.06 95.9428   3
  -5  -1  11 3401.95 94.9312   3
   5  -1 -11 3532.60 96.3476   3
   5  -1 -11 3194.20 97.6785   2
   5   1 -11 3408.33 101.670   2
   5  -1 -10 3905.08 110.494   2
   5   1 -10 3978.77 112.917   2
  -5  -1  10 4065.24 106.843   3
  -5   1  10 4176.71 107.797   3
   5  -1 -10 4236.09 109.311   3
   5   1 -10 4049.45 107.462   3
   5  -1  -9 30.5169 28.9266   2
   5   1  -9 20.1319 31.5264   2
   5  -1  -9-12.5952 25.1358   3
  -5   1   9-10.1537 26.3689   3
  -5  -1   9 37.3440 24.3138   3
   5   1  -9-36.1366 27.0188   3
   5  -1  -8 2919.62 78.2626   3
  -5   1   8 2798.16 77.0369   3
  -5  -1   8 2685.05 76.3347   3
   5   1  -8 2726.83 82.3467   2
   5  -1  -8 2741.75 79.5449   2
   5   1  -8 2956.57 77.5678   3
  -5  -1   7 48.0471 28.6376   2
   5   1  -7 50.0331 22.7264   3
  -5  -1   7 61.9414 20.5525   3
  -5   1   7 41.7349 20.5413   3
   5  -1  -7 84.1826 22.7179   3
   5  -1  -7 80.9191 25.9608   2
   5   1  -7 3.80432 27.5166   2
   5  -1  -6 2767.05 73.3733   3
  -5  -1   6 2715.90 77.0620   2
  -5  -1   6 2779.39 71.6757   3
   5   1  -6 2732.56 72.2884   3
  -5   1   6 2723.98 74.8303   2
  -5   1   6 2601.30 71.8755   3
  -5  -1   5 935.444 40.2165   2
  -5   1   5 924.165 37.0864   2
   5   1  -5 920.599 33.0228   3
  -5  -1   5 873.034 32.4376   3
   5  -1  -5 906.577 34.3215   3
  -5   1   5 851.129 33.1548   3
  -5  -1   5 901.348 32.5278   1
   5   1  -4 7494.79 173.155   3
  -5  -1   4 7651.92 172.860   3
  -5   1   4 7739.73 174.120   3
  -5  -1   4 7818.23 179.696   2
  -5   1   4 7690.60 177.227   2
  -5  -1   4 7921.78 174.607   1
   5   1  -3 335.722 18.9194   3
  -5   1   3 358.359 19.8956   3
  -5   1   3 389.675 25.0145   2
  -5  -1   3 343.619 27.2853   2
  -5  -1   3 325.531 22.0525   1
  -5  -1   3 344.099 17.8780   3
  -5  -1   2 4525.15 106.091   1
  -5   1   2 4408.91 106.974   1
  -5  -1   2 4349.13 99.8783   3
  -5  -1   2 4302.27 109.051   2
  -5   1   2 4437.49 101.844   3
  -5   1   1 52.8175 11.9708   3
  -5  -1   1 43.2968 9.95267   3
  -5  -1   1 28.1769 18.1831   1
  -5   1   1 60.4291 20.1202   1
  -5  -1   0 4749.20 104.535   3
  -5   1   0 4814.55 115.478   1
  -5   1   0 4675.03 107.351   3
  -5  -1   0 5046.52 114.888   1
  -5   1   0 4785.02 110.478   4
  -5  -1   0 4714.10 112.627   4
  -5   1  -1 900.875 36.0350   1
   5   1   1 894.313 34.6149   1
  -5  -1  -1 913.436 21.7360   3
  -5  -1  -1 901.026 34.6991   1
  -5  -1  -1 800.339 31.6208   4
  -5   1  -1 921.382 29.9494   4
  -5  -1  -2 1765.10 53.2891   1
  -5   1  -2 1722.73 47.1415   4
  -5  -1  -2 1700.50 50.0880   4
  -5   1  -2 1831.25 53.7496   1
  -5  -1  -3 352.877 22.0538   4
  -5   1  -3 325.613 20.3193   4
   5   1   3 369.264 22.8615   4
  -5   1  -3 382.518 27.8919   1
  -5  -1  -3 338.786 26.5028   1
   5  -1   3 413.177 28.2644   1
  -5  -1  -4 61.4059 6.12509   3
   5  -1   4 31.8561 21.8782   1
   5  -1   4 34.4844 16.2249   4
  -5   1  -4 51.4094 16.1011   4
   5   1   4 51.1215 18.2732   4
  -5  -1  -4 61.9245 22.4495   1
  -5   1  -4 24.9939 21.7980   1
  -5  -1  -4 53.3652 18.8459   4
   5   1   5 376.216 25.1474   4
   5  -1   5 387.250 22.8390   4
  -5   1  -5 388.506 24.1915   4
  -5  -1  -5 379.731 26.1920   4
   5   1   5 404.006 30.8003   1
  -5  -1  -5 394.587 30.9046   1
  -5   1  -5 327.782 29.6397   1
   5  -1   5 422.018 31.5450   1
  -5  -1  -5 366.354 13.5935   3
   5   1   6 38.3951 21.3217   4
   5  -1   6 23.1925 19.0528   4
  -5  -1  -6 51.5685 22.2024   4
  -5  -1  -6 35.4178 10.9095   3
  -5   1  -6 36.1890 20.5972   4
   5   1   6 36.9308 24.8572   1
  -5  -1  -6 33.1562 25.8315   1
   5  -1   6 56.7034 25.2725   1
  -5   1  -6 30.0175 13.4390   3
  -5   1  -7 80.4099 15.8455   3
   5  -1   7 48.2950 27.3394   1
  -5   1  -7 62.1935 22.4890   4
  -5  -1  -7 49.4378 24.6448   4
   5   1   7 59.4970 27.4526   1
  -5  -1  -7 54.5389 13.5726   3
   5   1   7 42.4010 23.2482   4
   5  -1   7 72.1369 21.2579   4
  -5   1  -8 68.6516 18.3531   3
   5   1   8 84.2241 26.3771   4
   5  -1   8 64.5650 23.8906   4
  -5   1  -8 69.3979 24.8579   4
   5  -1   8 74.2892 29.5208   1
   5   1   8 70.3906 28.8462   1
  -5   1  -8 76.9150 31.3613   1
  -5  -1  -8 97.4930 16.5360   3
  -5  -1  -8 78.6171 28.3383   4
  -5   1  -9 163.834 33.0660   1
   5  -1   9 168.768 33.9266   1
   5   1   9 136.066 33.6660   1
   5   1   9 140.062 29.8788   4
   5  -1   9 153.549 26.7806   4
  -5  -1  -9 197.401 31.8847   4
  -5   1  -9 141.929 21.1949   3
  -5  -1  -9 133.930 18.9820   3
  -5   1 -10 99.0391 35.5191   1
  -5   1 -10 153.265 23.9317   3
   5   1  10 147.471 35.1382   1
   5  -1  10 146.515 35.6872   1
   5  -1  10 118.625 29.2742   4
   5   1  10 155.625 32.8253   4
  -5  -1 -10 188.898 22.5490   3
   5   1  11 701.874 50.3471   1
   5  -1  11 729.090 41.6808   4
  -5  -1 -11 707.065 32.9654   3
   5  -1  11 723.132 48.8285   1
   5   1  11 734.842 43.9045   4
  -5   1 -11 733.004 35.0851   3
  -5   1 -12 238.032 29.0421   3
   5   1  12 185.830 43.6992   1
  -5  -1 -12 226.706 28.7512   3
   5   1  12 190.938 37.6355   4
   5  -1  12 202.809 36.3852   4
  -5   1 -13 61.7587 29.9852   3
   5   1  13 51.1713 40.4109   1
   5  -1  13 18.5147 38.7111   1
  -5  -1 -13 44.8182 28.7523   3
   5  -1  13 32.4222 36.7621   4
   5   1  13 47.9168 37.9116   4
  -5   1 -14 383.950 37.6731   3
   5  -1  14 403.874 51.3728   1
   5   1  14 421.126 51.2761   1
  -5  -1 -14 423.883 36.1278   3
   5  -1  15 32.2130 49.1940   1
   5   1  15-39.3678 47.3690   1
  -5   1 -15 94.8273 35.1089   3
  -5  -1 -15 21.5245 34.1126   3
   5  -1  16 563.368 60.4355   1
   5   1  16 576.078 62.1191   1
   5   1  17 590.663 61.8234   1
   5  -1  17 750.922 65.0315   1
   5   2 -18-24.6100 63.1101   2
   5  -2 -18-16.9824 57.5569   2
  -5   2  18 127.113 54.6354   3
   5   2 -17 11.7902 57.0369   2
   5  -2 -17 14.1517 50.2922   2
  -5   2  17 38.9259 50.1231   3
   5   2 -16 36.0591 55.2630   2
   5  -2 -16 7.67440 49.2912   2
  -5   2  16-44.2501 47.4355   3
  -5   2  15 12.2313 43.4442   3
   5   2 -15 51.4738 50.9819   2
   5  -2 -15-19.9383 45.8566   2
  -5   2  14 1.64709 37.1752   3
   5   2 -14 18.3475 47.6480   2
   5  -2 -14 11.9361 43.7041   2
  -5   2  13 18.6314 35.7281   3
   5   2 -13 7.75087 45.3705   2
   5  -2 -13 49.6815 40.1307   2
  -5  -2  12 138.144 34.4348   3
   5  -2 -12 91.2485 37.0002   2
   5   2 -12 106.118 43.2310   2
   5   2 -12 117.186 35.7266   3
   5  -2 -12 116.592 36.6322   3
  -5   2  12 165.173 37.6901   3
  -5  -2  11 21.1080 31.7228   3
   5  -2 -11 33.3635 34.3717   2
   5   2 -11-20.6705 39.2115   2
   5  -2 -11-9.43906 31.9301   3
  -5   2  11 33.7155 30.1208   3
   5   2 -11 24.0569 31.6088   3
   5   2 -10 4109.34 120.674   2
   5  -2 -10 4311.66 116.027   2
  -5   2  10 4292.78 114.492   3
   5  -2 -10 4855.04 116.951   3
  -5  -2  10 4435.73 115.171   3
   5   2 -10 4590.61 115.126   3
  -5  -2   9 59.5095 25.2828   3
   5  -2  -9 55.1256 27.9238   3
  -5   2   9 45.6010 26.1602   3
   5   2  -9 56.1633 27.6715   3
   5  -2  -9 54.2455 28.7027   2
   5   2  -9 104.823 34.4995   2
   5  -2  -8 2799.98 77.4157   3
   5   2  -8 2588.82 81.2334   2
  -5   2   8 2662.31 76.5016   3
   5  -2  -8 2742.80 76.8027   2
   5   2  -8 2748.43 75.2248   3
  -5  -2   8 2628.22 74.7102   3
  -5   2   7 369.600 28.7717   3
  -5  -2   7 418.627 27.0198   3
  -5  -2   7 491.141 35.9888   2
   5   2  -7 382.806 27.7969   3
   5  -2  -7 423.037 30.1285   2
   5  -2  -7 397.133 28.3505   3
   5   2  -7 438.843 36.0151   2
  -5  -2   6 3385.62 82.8239   1
   5   2  -6 3468.97 86.0075   3
  -5   2   6 3348.49 87.4522   2
  -5  -2   6 3373.36 85.6674   3
  -5  -2   6 3508.96 93.0822   2
   5   2  -6 3476.10 93.6409   2
  -5   2   6 3393.50 87.4404   3
  -5   2   5 68.8018 18.0807   3
   5   2  -5 43.6904 17.7929   3
  -5   2   5 1.65307 19.8545   2
  -5  -2   5 47.9710 26.9576   2
  -5  -2   5 58.2234 16.7648   1
  -5  -2   5 45.7037 16.8573   3
  -5   2   4 4061.05 99.3970   3
   5   2  -4 4196.72 97.7391   3
  -5  -2   4 4175.44 97.0854   3
  -5  -2   4 4055.14 105.308   2
  -5   2   4 4153.51 100.676   2
  -5  -2   4 4073.02 98.1957   1
   5   2  -3 681.381 25.0487   3
  -5   2   3 737.734 27.8458   3
  -5  -2   3 692.227 24.7445   3
  -5  -2   3 669.097 28.3470   1
  -5  -2   3 761.247 35.6497   2
  -5   2   3 730.705 30.6552   2
  -5  -2   2 2669.47 69.0859   1
  -5  -2   2 2757.36 63.7739   3
  -5   2   2 2706.20 67.1361   3
   5   2  -2 2649.57 63.9923   3
  -5  -2   2 2638.55 74.3741   2
  -5  -2   1 31.3599 9.14337   3
  -5   2   1 54.1598 13.7233   3
  -5  -2   1 53.8127 17.7447   1
  -5   2   1 31.7359 19.8288   1
  -5   2   0 5717.87 127.651   4
  -5  -2   0 5612.08 131.979   4
  -5  -2   0 5607.57 132.093   1
  -5   2   0 5547.50 133.801   1
   5   2   0 5619.68 132.677   1
  -5  -2  -1 826.828 32.4986   1
   5   2   1 849.962 33.8228   1
  -5   2  -1 757.331 34.6795   1
  -5   2  -1 814.325 26.5725   4
  -5  -2  -1 812.186 32.3340   4
  -5   2  -2 3423.55 89.7519   1
  -5  -2  -2 3587.50 87.5629   4
  -5   2  -2 3503.32 82.4872   4
   5   2   2 3373.55 89.2081   1
  -5  -2  -2 3467.20 88.6025   1
  -5   2  -3 78.0206 22.9702   1
  -5  -2  -3 69.6698 18.2292   4
  -5  -2  -3 52.9016 20.9424   1
   5   2   3 59.7367 19.3706   4
  -5   2  -3 40.4191 14.0994   4
  -5  -2  -4 1384.61 48.5682   1
  -5  -2  -4 1352.20 46.4617   4
  -5   2  -4 1462.63 41.6414   4
   5  -2   4 1474.75 41.0762   4
   5   2   4 1475.91 45.9422   4
  -5   2  -4 1422.97 49.0405   1
   5  -2   4 1443.24 49.7484   1
   5   2   5 5271.53 127.283   4
   5  -2   5 5290.02 122.487   4
  -5   2  -5 5327.81 123.609   4
  -5  -2  -5 5535.92 131.025   1
   5  -2   5 5141.63 131.572   1
  -5  -2  -5 5312.32 128.429   4
  -5  -2  -6 6034.54 134.328   3
   5  -2   6 6211.80 141.387   4
   5   2   6 6413.55 146.375   4
  -5  -2  -6 6232.77 149.550   1
  -5   2  -6 6188.36 142.678   4
  -5  -2  -6 6110.41 147.709   4
   5  -2   6 6151.89 150.982   1
   5   2   6 6122.65 150.882   1
  -5  -2  -7 623.647 38.6606   1
  -5   2  -7 561.807 29.6949   4
  -5  -2  -7 585.582 34.4658   4
   5  -2   7 611.705 29.1332   4
   5   2   7 587.372 32.9400   4
  -5   2  -7 539.534 25.2668   3
   5   2   7 561.671 36.6450   1
  -5  -2  -7 591.282 21.0600   3
   5  -2   7 600.644 37.1974   1
  -5  -2  -8 2722.29 65.4693   3
   5   2   8 2528.82 81.6263   1
  -5   2  -8 2759.38 68.9696   3
  -5  -2  -8 2803.35 79.4568   4
  -5   2  -8 2643.58 78.9026   1
   5  -2   8 2504.34 80.6870   1
   5   2   8 2664.77 75.9370   4
   5  -2   8 2710.65 72.5941   4
  -5  -2  -9 18.6755 17.6687   3
   5  -2   9 50.2652 31.2798   1
  -5   2  -9 30.0569 30.9652   1
   5   2   9 21.8128 33.1485   1
   5  -2   9 22.3279 24.5220   4
   5   2   9 16.3238 27.7061   4
  -5   2  -9 23.2003 20.7531   3
  -5  -2  -9 50.9549 32.3165   4
  -5  -2 -10 1842.70 52.6823   3
   5  -2  10 1780.65 68.3100   1
   5   2  10 1917.28 69.7934   1
  -5   2 -10 1901.57 65.0447   1
  -5  -2 -10 1896.12 66.6384   4
   5  -2  10 1881.54 59.5474   4
  -5   2 -10 1875.58 55.5775   3
   5   2  10 1926.72 64.1029   4
   5  -2  11 18.9502 29.3514   4
   5   2  11-7.93934 34.7303   4
  -5  -2 -11 27.2231 22.8553   3
   5  -2  11 28.0004 37.1998   1
   5   2  11 8.74359 37.6111   1
  -5   2 -11 27.3183 34.6119   1
  -5   2 -11 27.2257 25.4015   3
   5  -2  12 1398.08 54.6605   4
  -5   2 -12 1341.25 49.9692   3
  -5  -2 -12 1367.04 47.3325   3
   5   2  12 1335.92 63.5501   1
   5  -2  12 1388.95 63.3697   1
   5   2  12 1386.14 58.8034   4
   5  -2  13 5.44484 41.5882   1
   5  -2  13 19.5077 35.2607   4
  -5   2 -13 18.6371 30.2670   3
  -5  -2 -13 18.7857 27.7972   3
   5   2  13 11.6261 44.8476   1
   5  -2  14 1679.98 72.1114   1
  -5   2 -14 1693.45 59.7499   3
   5  -2  14 1680.52 65.1398   4
  -5  -2 -14 1665.56 57.7635   3
   5   2  14 1572.10 75.3732   1
  -5   2 -15 85.8845 36.3240   3
   5   2  15 48.7260 47.2802   1
   5  -2  15 80.5030 48.4963   1
   5  -2  16 1099.78 67.6974   1
   5   2  16 1155.70 72.1906   1
   5   2  17 111.846 57.7968   1
   5  -2  17 43.9161 54.0291   1
   5   3 -18 555.988 71.2705   2
   5  -3 -18 478.663 61.3231   2
  -5   3  18 437.696 59.2141   3
   5   3 -17 87.7208 59.9375   2
   5  -3 -17-36.6679 54.1388   2
  -5   3  17 21.5742 49.0106   3
  -5   3  16 817.034 57.6797   3
   5   3 -16 855.284 69.2740   2
   5  -3 -16 929.859 60.9611   2
  -5  -3  15-11.5512 22.5714   1
  -5   3  15-38.9180 45.8768   3
   5   3 -15 53.4038 51.5603   2
   5  -3 -15-36.1538 45.3478   2
   5   3 -14 1179.99 68.8568   2
   5  -3 -14 1171.89 60.1913   2
  -5   3  14 1311.56 60.0890   3
  -5   3  13-1.57846 37.3963   3
   5   3 -13 40.3451 45.8082   2
   5  -3 -13-3.02868 38.3303   2
  -5   3  12 2499.04 82.4248   3
   5  -3 -12 2574.11 82.4318   2
   5   3 -12 2615.66 90.9605   2
   5   3 -12 2578.55 81.1801   3
   5  -3 -12 2734.61 84.5367   3
   5  -3 -11 46.9024 34.8182   3
  -5   3  11 29.2001 32.9833   3
   5   3 -11 30.5689 29.6723   3
   5  -3 -11 49.4937 33.2117   2
   5   3 -11-43.3019 39.4307   2
   5   3 -10 3794.01 102.908   3
   5  -3 -10 3975.83 104.506   3
   5  -3 -10 3751.74 102.901   2
   5   3 -10 3949.40 111.913   2
  -5   3  10 3835.18 103.917   3
   5   3  -9 266.345 29.7375   3
   5   3  -9 276.773 38.3874   2
  -5   3   9 250.838 31.6415   3
   5  -3  -9 282.507 30.9248   2
   5   3  -8 2897.92 79.4877   3
  -5   3   8 2826.03 82.2020   3
   5   3  -8 2969.72 88.6884   2
  -5  -3   8 2965.43 71.9787   1
   5  -3  -8 3032.64 80.8297   2
  -5  -3   7 6.40411 15.0050   1
   5   3  -7-15.7451 29.1844   2
  -5   3   7 47.3976 22.6706   3
   5   3  -7 36.7054 22.8501   3
  -5  -3   7 12.7900 30.8387   2
  -5  -3   6 3129.98 75.9161   1
  -5   3   6 3190.80 80.8703   2
   5   3  -6 3165.33 80.5104   3
  -5   3   6 3066.65 82.8495   3
  -5  -3   6 3161.71 87.7339   2
   5   3  -6 3131.52 89.6633   2
  -5   3   5 2.64649 18.6622   3
   5   3  -5 11.9655 17.0519   3
  -5  -3   5 14.2718 15.1112   1
  -5   3   5 3.72936 19.5043   2
  -5  -3   5-42.8017 28.0734   2
  -5   3   4 845.812 32.0356   2
  -5  -3   4 788.204 40.3399   2
  -5   3   4 764.364 31.3571   3
   5   3  -4 778.329 28.8255   3
  -5  -3   4 853.323 29.4618   1
  -5  -3   3 3310.64 79.9841   1
   5   3  -3 3224.48 77.6702   3
  -5   3   3 3313.38 81.2519   2
  -5  -3   3 3270.54 88.0887   2
  -5   3   3 3248.39 81.7716   3
  -5   3   2 2189.60 56.6210   3
  -5  -3   2 2072.54 55.9432   1
   5   3  -2 2030.33 51.4971   3
  -5  -3   2 2215.73 64.0642   2
  -5   3   1 643.795 31.3613   1
   5   3  -1 687.250 28.7166   1
  -5  -3   1 658.124 30.3882   4
  -5  -3   1 714.214 28.4029   1
   5   3  -1 643.338 20.2259   3
  -5   3   0 4117.40 95.4964   4
  -5  -3   0 4142.57 102.503   4
   5   3   0 4123.46 101.960   1
  -5   3   0 4189.57 103.834   1
  -5  -3   0 4291.76 101.432   1
  -5  -3  -1 1250.73 41.6453   1
   5   3   1 1193.26 41.5960   1
  -5   3  -1 1187.35 42.7531   1
  -5  -3  -1 1206.27 40.7487   4
  -5   3  -1 1191.50 33.2987   4
  -5  -3  -2 7089.37 161.952   1
  -5  -3  -2 7038.60 161.820   4
   5   3   2 6895.38 163.104   1
  -5   3  -2 6879.99 154.277   4
  -5   3  -2 6977.59 163.452   1
  -5  -3  -3 203.678 25.0675   1
  -5  -3  -3 181.185 22.2241   4
  -5   3  -3 234.154 15.7543   4
  -5   3  -3 201.084 25.3484   1
   5   3   3 195.431 24.1418   1
   5   3   3 216.080 23.9275   4
  -5   3  -4 5612.93 128.648   4
  -5  -3  -4 5605.81 136.549   4
  -5  -3  -4 5682.32 137.150   1
   5   3   4 5613.21 134.479   4
   5  -3   4 5784.86 127.925   4
   5   3   5 500.399 30.0854   4
   5  -3   5 481.377 22.0397   4
  -5  -3  -5 496.114 31.4683   4
  -5   3  -5 543.516 23.4616   4
  -5  -3  -5 426.482 32.0672   1
   5  -3   5 470.085 32.6410   1
  -5  -3  -6 162.198 26.0792   4
   5  -3   6 224.033 19.6773   4
  -5   3  -6 208.422 19.8847   4
   5   3   6 200.656 26.0501   4
   5  -3   6 194.614 29.8167   1
   5   3   7 83.3941 26.0435   4
   5   3   7 123.235 30.8468   1
  -5   3  -7 117.823 28.9834   1
   5  -3   7 111.361 29.2550   1
   5  -3   7 123.315 19.7327   4
  -5  -3  -7 85.5014 26.2443   4
   5  -3   8 28.3244 26.9262   1
  -5   3  -8 5.05347 20.5257   3
  -5   3  -8 32.8992 29.2075   1
  -5  -3  -8 25.6613 15.0813   3
  -5  -3  -8 48.6146 28.6820   4
   5  -3   8 51.0301 21.3581   4
   5   3   8 45.2930 28.3590   4
   5   3   8 37.3745 31.8309   1
   5  -3   9 22.2849 31.6608   1
  -5   3  -9 74.0693 22.6583   3
  -5   3  -9 58.8733 30.6619   1
  -5  -3  -9 34.5495 17.6032   3
   5   3   9 15.8640 33.5490   1
  -5  -3  -9 15.5651 32.6856   4
   5  -3   9 47.8896 24.0911   4
   5   3   9 59.7180 31.7216   4
   5   3  10 278.283 37.4009   4
  -5  -3 -10 296.933 23.9953   3
   5   3  10 224.002 38.0912   1
   5  -3  10 300.479 38.9942   1
  -5   3 -10 294.488 28.0056   3
  -5  -3 -10 279.969 36.6002   4
  -5   3 -10 231.425 37.8625   1
   5  -3  10 270.790 30.2443   4
   5  -3  11 319.336 38.8609   1
  -5  -3 -11 333.555 26.9943   3
  -5   3 -11 344.297 31.2206   3
   5   3  11 331.765 39.6604   4
   5  -3  11 321.021 33.1087   4
   5   3  11 375.977 45.7407   1
  -5   3 -11 332.652 38.8495   1
   5  -3  12 151.418 38.5322   1
  -5   3 -12 192.116 31.0369   3
   5   3  12 189.555 38.1539   4
   5  -3  12 192.699 34.0561   4
   5   3  12 201.175 41.6537   1
  -5  -3 -12 148.623 27.3357   3
  -5  -3 -13 269.352 31.5564   3
  -5   3 -13 231.285 33.3823   3
   5   3  13 198.292 47.9567   1
   5  -3  13 255.882 36.9138   4
   5  -3  13 236.326 45.7681   1
   5   3  14 245.104 49.1591   1
  -5  -3 -14 280.698 34.1756   3
   5  -3  14 268.387 39.6769   4
   5  -3  14 218.265 47.3865   1
  -5   3 -14 258.618 36.1980   3
   5  -3  15 53.7907 44.4480   1
   5   3  15 41.3005 50.9897   1
   5  -3  16 39.8471 50.0544   1
   5   3  16 99.4199 53.3717   1
   5  -3  17 67.8499 51.5312   1
   5   3  17-70.1644 55.1313   1
   5   4 -18-47.1032 65.0968   2
   5  -4 -18 19.2821 53.7260   2
  -5   4  18-45.6504 52.6771   3
   5   4 -17-37.7379 62.1407   2
   5  -4 -17-78.7727 51.1459   2
  -5   4  17 49.4227 50.2108   3
   5  -4 -16 155.770 48.5219   2
   5   4 -16 45.8895 59.6004   2
  -5   4  16 85.0322 46.9110   3
   5  -4 -15 11.3962 42.3396   2
   5   4 -15-39.2408 54.5048   2
  -5  -4  15 22.8589 18.3713   1
  -5   4  15 39.8393 44.7970   3
   5   4 -14 68.2998 52.3734   2
   5  -4 -14-33.5586 40.9875   2
  -5  -4  14 20.6549 17.4329   1
  -5   4  14 62.7555 41.5711   3
  -5   4  13 44.9166 39.6009   3
   5  -4 -13-29.7967 37.1879   2
   5   4 -13 8.37846 46.8091   2
   5   4 -12 291.634 38.8761   3
   5  -4 -12 264.629 36.8883   2
   5   4 -12 232.295 47.9898   2
  -5   4  12 299.682 39.7679   3
  -5   4  11 223.678 35.7396   3
   5   4 -11 278.490 34.2005   3
   5   4 -11 175.544 42.4558   2
   5  -4 -11 214.407 34.3163   2
  -5  -4  10 27.5186 14.9357   1
   5  -4 -10 2.19152 28.5638   2
   5   4 -10 30.2873 39.9402   2
   5   4 -10-8.23730 28.2207   3
  -5   4  10 13.4448 29.1894   3
  -5  -4   9 156.799 15.6563   1
  -5   4   9 129.128 28.6167   3
   5   4  -9 142.567 27.4401   3
   5   4  -9 77.2934 36.3279   2
   5  -4  -9 119.182 27.0735   2
   5   4  -8 2024.87 72.3204   2
  -5  -4   8 2106.03 52.6589   1
   5  -4  -8 2102.40 61.5211   2
   5   4  -8 2151.21 63.1798   3
  -5   4   8 2158.46 66.9435   3
   5   4  -7-39.3292 32.4023   2
  -5  -4   7 32.7683 13.9771   1
   5   4  -7 12.5206 22.4517   3
  -5   4   7 25.4023 25.0222   3
  -5  -4   7 14.7923 30.9986   2
  -5  -4   6 1517.28 41.6681   1
   5   4  -6 1624.24 48.4839   3
  -5   4   6 1627.99 51.6327   3
  -5  -4   6 1485.43 56.4241   2
  -5  -4   5 0.50257 14.0758   1
   5   4  -5-0.70424 17.5888   3
  -5   4   5-8.57718 20.9345   3
  -5  -4   5 23.8558 27.8471   2
  -5   4   5 3.95442 18.0047   2
  -5  -4   4 2725.16 66.7638   1
   5   4  -4 2722.59 67.8926   3
  -5   4   4 2616.67 72.2905   3
  -5  -4   4 2645.07 77.6249   2
  -5   4   4 2771.20 68.8178   2
  -5   4   3 58.6257 19.4292   3
  -5   4   3 50.2693 17.7844   2
  -5  -4   3 54.6304 26.5211   2
   5   4  -3 64.2175 14.4678   3
  -5  -4   3 67.0135 15.8321   1
   5   4  -2 4200.69 99.3015   1
  -5  -4   2 4147.59 106.986   2
  -5  -4   2 4150.62 98.9156   1
   5   4  -2 4140.47 94.8124   3
  -5  -4   1 478.354 24.1657   1
  -5  -4   1 490.849 32.4163   2
   5   4  -1 479.251 17.1850   3
  -5  -4   1 506.338 28.0009   4
   5   4  -1 455.144 24.6056   1
  -5   4   0 1106.41 42.0883   1
   5   4   0 1189.14 39.2121   1
  -5  -4   0 1194.42 38.8529   1
   5   4   0 1138.93 28.2193   3
  -5   4   0 1207.23 31.9283   4
  -5  -4   0 1158.05 41.7369   4
   5   4   1 173.955 21.3135   1
  -5   4  -1 168.229 23.7725   1
  -5  -4  -1 198.834 22.4566   1
  -5   4  -1 151.923 12.1465   4
  -5  -4  -2 5362.33 130.785   4
   5   4   2 5334.63 130.627   1
  -5   4  -2 5421.76 131.574   1
  -5  -4  -2 5558.30 129.751   1
  -5   4  -2 5444.17 120.728   4
  -5  -4  -3 136.757 24.2780   4
  -5  -4  -3 121.903 22.8582   1
   5   4   3 129.839 22.6332   4
  -5   4  -3 100.103 12.3612   4
   5   4   3 126.981 24.1617   1
  -5  -4  -4 9204.17 209.211   4
   5   4   4 9337.82 207.531   4
  -5   4  -4 9176.11 198.565   4
   5  -4   5 1644.75 43.2004   4
   5   4   5 1598.84 52.6347   4
  -5  -4  -5 1603.65 54.4604   4
  -5  -4  -6 8476.78 203.343   4
   5  -4   6 8594.34 192.464   4
   5   4   6 9040.98 201.875   4
  -5   4  -6 8764.33 203.274   1
  -5   4  -7 143.780 30.6697   1
   5   4   7 130.709 29.2829   4
   5  -4   7 151.036 19.3318   4
   5  -4   7 135.593 28.1978   1
  -5  -4  -7 181.259 28.5409   4
  -5  -4  -8 1337.15 54.3562   4
   5  -4   8 1266.52 54.1083   1
   5   4   8 1335.23 56.4490   1
  -5   4  -8 1321.17 52.6029   1
   5   4   8 1408.19 52.2878   4
   5  -4   8 1379.13 43.4510   4
  -5  -4  -9 133.833 33.6922   4
  -5   4  -9 149.660 34.6346   1
  -5   4  -9 193.131 25.6527   3
   5  -4   9 175.380 35.3121   1
   5  -4   9 172.769 24.1080   4
   5   4   9 167.238 32.9607   4
   5   4   9 177.509 34.9139   1
   5  -4  10 4636.46 128.128   1
  -5   4 -10 4929.04 127.140   1
  -5  -4 -10 4899.32 129.734   4
  -5   4 -10 4858.90 118.000   3
   5   4  10 4641.84 129.804   1
   5   4  10 4700.39 125.963   4
   5  -4  10 4985.74 118.377   4
   5  -4  11 162.133 28.6817   4
  -5  -4 -11 202.639 40.4889   4
   5  -4  11 203.736 39.8257   1
  -5   4 -11 148.536 34.9058   1
  -5   4 -11 221.224 29.3120   3
   5   4  11 149.315 36.3957   4
   5   4  11 248.443 43.9474   1
  -5   4 -12 1784.50 60.4998   3
  -5   4 -12 1862.38 69.3785   1
   5   4  12 1727.31 74.1932   1
   5  -4  12 1778.44 71.4714   1
   5  -4  12 1933.60 61.7353   4
   5   4  13 210.169 47.8446   1
  -5   4 -13 221.926 34.4934   3
   5  -4  13 172.811 43.1102   1
   5  -4  13 226.885 36.7014   4
   5   4  14 421.825 54.5380   1
  -5   4 -14 350.276 39.7654   3
   5  -4  14 383.138 50.4324   1
   5  -4  14 309.090 39.9492   4
   5   4  15 42.0664 49.9706   1
   5  -4  15-18.9891 45.0132   1
   5   4  16 210.466 56.3416   1
   5  -4  16 369.989 54.5428   1
   5   4  17 76.7149 57.6329   1
   5  -4  17 68.3279 53.7365   1
   5   5 -17-83.1494 65.8023   2
   5  -5 -17-91.6214 49.5241   2
   5   5 -16 254.432 61.3737   2
   5  -5 -16 303.483 48.6539   2
  -5   5  16 209.166 49.1523   3
   5   5 -15 262.651 60.7370   2
   5  -5 -15 294.018 45.2942   2
  -5   5  15 362.107 47.2994   3
   5  -5 -14 918.465 52.1180   2
   5   5 -14 834.076 65.3458   2
  -5   5  14 777.325 53.4435   3
   5  -5 -13 129.143 35.6975   2
   5   5 -13 73.8846 50.3377   2
  -5   5  13 77.6399 39.7753   3
  -5   5  12 1748.91 66.3173   3
   5   5 -12 1655.54 63.9424   3
   5  -5 -12 1772.84 61.6590   2
   5   5 -12 1550.23 74.4817   2
   5   5 -11 263.234 36.7623   3
  -5   5  11 252.703 37.4385   3
  -5  -5  11 215.796 10.0345   1
   5  -5 -11 306.494 33.4984   2
   5   5 -11 265.313 48.3399   2
  -5  -5  11 212.018 10.1575   1
   5  -5 -10 1794.17 55.5251   2
   5   5 -10 1876.63 71.1183   2
  -5   5  10 1778.61 62.7985   3
   5   5 -10 1797.66 59.1669   3
  -5  -5   9 37.0316 10.5310   1
   5   5  -9 73.6661 37.6297   2
  -5   5   9 79.6495 29.0415   3
   5   5  -9 40.1213 28.0043   3
   5  -5  -9 31.2946 25.5714   2
   5   5  -8 3518.67 91.8900   3
  -5  -5   8 3468.92 79.0384   1
  -5   5   8 3727.76 96.8316   3
  -5  -5   7-11.2851 32.2492   2
  -5  -5   7 26.5071 11.2539   1
  -5   5   7 12.7818 25.8413   3
   5   5  -7 35.1281 23.5798   3
  -5  -5   6 5462.86 137.688   2
  -5  -5   6 5269.25 119.750   1
   5   5  -6 5513.66 127.429   3
  -5   5   6 5410.31 132.190   3
   5   5  -5 464.550 25.7753   3
  -5  -5   5 477.992 20.2267   1
  -5   5   5 486.108 24.2001   2
  -5   5   5 454.541 28.3973   3
  -5  -5   5 558.021 37.4496   2
  -5  -5   4 4452.62 117.411   2
   5   5  -4 4428.56 106.607   3
  -5   5   4 4445.22 112.845   3
  -5  -5   4 4555.80 104.765   1
  -5   5   4 4799.08 106.519   2
   5   5  -3 186.757 16.8244   3
  -5  -5   3 189.455 16.9769   1
  -5   5   3 221.391 22.1188   3
  -5   5   3 223.831 18.5327   2
   5   5  -2 3639.89 88.6898   1
  -5  -5   2 3844.57 98.5846   2
   5   5  -2 3621.04 84.7079   3
  -5  -5   2 3640.86 88.1561   1
   5   5  -1 524.085 25.2989   1
   5   5  -1 491.580 18.0523   3
  -5  -5   1 486.523 29.4443   4
  -5  -5   1 511.775 24.7048   1
  -5  -5   1 478.672 33.3353   2
   5   5   0 52.1991 18.4267   1
  -5  -5   0 50.6435 22.1161   4
  -5  -5   0 46.5038 18.1606   1
  -5   5   0 44.7602 10.2580   4
   5   5   0 50.9258 8.90018   3
  -5   5  -1 100.062 22.8341   1
  -5  -5  -1 155.178 22.3071   1
  -5   5  -1 112.205 9.96967   4
   5   5   1 110.198 6.62686   3
  -5  -5  -1 147.443 22.9233   4
   5   5   1 138.880 21.9261   1
  -5  -5  -2 905.134 39.1628   4
   5   5   2 882.910 37.3740   1
  -5   5  -2 917.704 24.3134   4
   5   5   3 954.939 40.1422   1
   5   5   3 870.330 38.5030   4
  -5  -5  -3 945.104 39.9266   4
  -5   5  -3 891.262 24.3964   4
   5   5   4 14.1096 24.8643   1
   5   5   4 19.3690 22.1541   4
  -5  -5  -4 61.5218 26.1904   4
  -5   5  -5 12.6404 27.4335   1
   5  -5   5 51.2156 12.4479   4
   5   5   5 18.9768 25.4942   1
   5   5   5 67.3103 25.9386   4
  -5  -5  -5 10.9435 26.0579   4
   5   5   6 831.155 40.4656   4
   5  -5   6 829.473 27.7543   4
  -5  -5  -6 765.419 41.4942   4
  -5   5  -6 838.497 40.8870   1
  -5  -5  -7 259.416 33.5731   4
   5   5   7 278.500 30.9974   4
  -5   5  -7 311.503 32.4094   1
   5  -5   7 280.955 19.8990   4
   5   5   8 316.454 35.4579   4
  -5  -5  -8 344.900 35.9702   4
   5  -5   8 316.531 23.0363   4
  -5   5  -8 260.193 33.5156   1
   5  -5   9 174.742 32.6406   1
   5   5   9 112.759 35.3603   1
  -5   5  -9 167.547 34.4083   1
  -5  -5  -9 143.322 32.8795   4
   5  -5   9 163.944 24.3264   4
   5   5   9 126.384 32.9522   4
   5   5  10 62.9712 33.7586   4
   5  -5  10 123.962 37.1728   1
  -5   5 -10 60.3897 27.1963   3
   5   5  10 79.8306 39.1143   1
  -5   5 -10 35.1616 34.5658   1
  -5  -5 -10 83.0085 38.8202   4
   5  -5  10 9.27251 24.6408   4
  -5  -5 -11 49.4212 38.3703   4
   5   5  11 3.67240 38.4651   1
  -5   5 -11-11.1601 36.0282   1
   5   5  11-14.7975 35.7364   4
   5  -5  11 33.8712 27.4549   4
   5  -5  11 36.6138 38.4035   1
  -5   5 -11 33.9352 28.3533   3
  -5   5 -12 388.805 35.9618   3
   5   5  12 360.159 47.4370   1
   5  -5  12 441.055 46.0817   1
   5  -5  12 333.938 34.3055   4
  -5   5 -12 353.189 42.1307   1
   5  -5  13 286.090 45.5556   1
  -5   5 -13 276.682 36.4629   3
   5   5  13 248.950 49.2438   1
   5  -5  13 272.638 36.0153   4
   5   5  14 1626.50 77.9608   1
   5  -5  14 1732.30 62.3026   4
   5  -5  14 1579.30 70.7972   1
   5  -5  15 403.330 51.4525   1
   5   5  15 404.906 56.9094   1
   5  -5  15 380.980 43.3525   4
   5   5  16 495.440 60.8350   1
   5  -5  16 410.536 54.6910   1
   5   6 -17 42.7323 62.1916   2
   5  -6 -17 90.7507 47.8085   2
  -5   6  17 73.8964 52.5584   3
   5  -6 -16 185.672 45.5002   2
   5   6 -16 169.426 64.4832   2
  -5   6  16 180.607 52.0694   3
   5  -6 -15-1.41950 40.1365   2
   5   6 -15-7.38339 56.5618   2
  -5   6  15-42.7164 46.7805   3
   5  -6 -14-17.0879 37.6762   2
   5   6 -14-94.2322 57.1370   2
  -5   6  14-12.4724 41.4115   3
  -5   6  13-22.0806 40.1539   3
   5  -6 -13-35.0359 35.1892   2
   5   6 -13-11.2510 50.9763   2
  -5   6  12 59.6778 38.5599   3
   5   6 -12 19.3256 47.7695   2
   5  -6 -12 103.142 31.6489   2
  -5   6  11 40.0115 34.1790   3
   5   6 -11 17.9461 33.4324   3
   5   6 -11 10.2057 44.1672   2
   5  -6 -11 29.3939 28.0954   2
  -5   6  10 2711.14 84.0795   3
   5   6 -10 2702.80 79.3043   3
   5  -6 -10 2653.78 73.9116   2
   5   6  -9-18.7351 28.7793   3
  -5   6   9 1.38260 30.3322   3
  -5   6   8 2004.50 66.4962   3
   5   6  -8 2033.11 61.7691   3
  -5   6   7 1785.83 60.1859   3
  -5  -6   7 1909.51 68.5728   2
   5   6  -7 1839.17 56.2935   3
  -5   6   6 1278.50 48.1618   3
   5   6  -6 1344.52 44.3964   3
  -5  -6   6 1348.19 55.4849   2
   5   6  -5 160.986 20.8668   3
  -5   6   5 191.746 26.7224   3
  -5  -6   5 218.704 34.9570   2
  -5  -6   4 7161.21 176.844   2
  -5   6   4 7262.04 172.638   3
  -5   6   4 7345.75 162.719   2
   5   6  -4 7481.14 166.098   3
   5   6  -3 1670.97 46.0772   3
  -5  -6   3 1732.49 60.1092   2
  -5   6   3 1660.35 44.5404   2
   5   6  -3 1659.53 45.8989   1
  -5  -6   2 4326.53 108.790   4
  -5  -6   2 4223.87 111.384   2
   5   6  -2 4299.83 98.1943   3
   5   6  -2 4193.99 101.333   1
   5   6  -1 181.447 20.1604   1
  -5  -6   1 178.992 24.5644   4
   5   6  -1 207.206 14.3191   3
  -5  -6   1 174.783 29.3307   2
   5   6   0 10636.4 234.472   1
   5   6   0 10553.3 225.298   3
  -5   6   0 10264.6 224.024   4
  -5  -6   0 10555.6 238.736   4
  -5   6  -1 952.659 23.4238   4
   5   6   1 1097.34 39.0999   1
  -5  -6  -1 1027.19 40.8471   4
   5   6   1 1033.72 25.5192   3
   5   6   2 3516.99 90.3456   1
   5   6   2 3423.09 75.1798   3
  -5  -6  -2 3515.36 92.4319   4
  -5  -6  -3 834.968 40.3934   4
   5   6   3 967.653 39.9307   1
   5   6   4 7485.45 180.096   1
  -5   6  -4 7496.60 179.887   1
  -5  -6  -4 7866.85 181.665   4
  -5   6  -5 914.444 41.9848   1
   5   6   5 932.244 23.9231   3
  -5  -6  -5 1017.71 44.6700   4
   5   6   5 981.907 43.6981   1
   5   6   5 981.738 43.4229   4
  -5  -6  -6 1089.99 48.1747   4
   5   6   6 1040.35 27.9169   3
  -5   6  -6 1107.52 46.8532   1
   5  -6   6 1085.62 30.2294   4
   5   6   6 1086.86 47.1141   4
   5   6   6 949.911 47.2274   1
   5   6   7 1449.02 37.8446   3
   5  -6   7 1449.15 40.5351   4
  -5   6  -7 1516.34 56.1626   1
   5   6   7 1559.92 56.4413   4
  -5  -6  -7 1414.29 55.3508   4
   5   6   8 5046.34 115.176   3
   5  -6   8 5150.44 117.713   4
   5   6   8 5200.31 130.796   4
  -5   6  -8 5061.21 130.003   1
  -5  -6  -8 5012.63 132.991   4
  -5   6  -9 36.7404 32.5345   1
  -5  -6  -9 47.1615 36.5100   4
   5   6   9 31.5749 32.8759   4
   5  -6   9 37.5759 20.8870   4
   5  -6  10 2747.36 73.7280   4
   5   6  10 2720.64 89.6805   1
  -5   6 -10 2896.54 84.7578   1
   5   6  10 2935.70 86.1859   4
  -5  -6 -10 2706.91 89.7776   4
  -5   6 -11 393.184 41.1849   1
   5   6  11 356.092 45.7522   1
   5  -6  11 341.862 30.4863   4
  -5  -6 -11 473.614 49.4879   4
  -5   6 -11 420.579 35.9184   3
  -5   6 -12 376.962 43.0746   1
  -5  -6 -12 385.161 49.8343   4
  -5   6 -12 342.084 36.7986   3
   5   6  12 259.277 45.6621   1
   5  -6  12 405.080 33.5270   4
  -5   6 -13 84.7758 36.0323   3
   5   6  13 135.613 48.3273   1
   5  -6  13 147.211 33.5444   4
   5   6  14 2113.92 87.8239   1
   5  -6  14 2313.10 72.5051   4
   5  -6  15 103.567 39.5127   4
   5   6  15 164.753 55.7617   1
   5   6  16 612.190 67.6937   1
   5  -7 -17 22.4018 45.0843   2
   5   7 -17-8.21982 66.4491   2
  -5   7  17-2.07031 52.7846   3
   5  -7 -16 566.105 48.2250   2
   5   7 -16 549.163 70.9230   2
  -5   7  16 541.112 57.3088   3
   5   7 -15 96.2942 62.7705   2
   5  -7 -15 57.0839 38.8358   2
  -5   7  15 101.169 47.2242   3
  -5   7  14 1264.89 65.1540   3
   5  -7 -14 1134.45 52.9060   2
   5   7 -14 1215.91 76.6395   2
  -5   7  13 477.558 48.3629   3
   5   7 -13 449.673 59.1681   2
   5  -7 -13 435.628 38.4846   2
  -5   7  12 1005.84 56.1969   3
  -5   7  12 1106.98 56.9024   4
   5  -7 -12 1018.48 44.6189   2
   5   7 -11 1079.34 52.2496   3
  -5   7  11 1160.23 57.0447   3
   5  -7 -11 1206.34 44.8861   2
   5   7 -10 928.815 46.2194   3
  -5   7  10 1043.05 51.0635   3
   5   7  -9 3146.62 86.8983   3
  -5   7   9 3022.15 91.0839   3
   5   7  -8 6506.14 153.181   3
  -5   7   8 6318.42 158.427   3
   5   7  -7 5060.45 122.510   3
  -5   7   7 4964.80 128.490   3
   5   7  -7 4755.78 135.131   2
  -5  -7   7 5208.81 133.923   2
  -5  -7   6 969.192 50.2190   2
   5   7  -6 1060.96 39.9722   3
  -5   7   6 1010.37 44.1263   3
   5   7  -5 346.768 25.4519   3
  -5  -7   5 332.256 38.4183   2
  -5   7   5 409.990 32.0784   3
  -5  -7   4 4032.40 110.009   2
   5   7  -4 3968.68 97.1774   3
  -5   7   4 4112.26 104.658   3
   5   7  -3 458.890 23.8040   3
  -5  -7   3 474.835 38.6355   2
  -5   7   3 520.669 20.3903   2
   5   7  -3 503.180 22.9021   1
  -5  -7   2 175.321 27.5894   4
   5   7  -2 203.937 19.6800   1
   5   7  -2 139.089 16.8456   3
  -5  -7   1 4793.89 118.749   4
   5   7  -1 4645.91 106.616   3
   5   7  -1 4694.50 112.235   1
   5   7   0 2591.08 69.9074   1
  -5  -7   0 2557.73 75.0923   4
  -5  -7  -1 379.041 31.9897   4
   5   7   1 399.193 27.1039   1
  -5  -7  -2 47.1966 26.0972   4
   5   7   2 60.3323 24.0038   1
  -5  -7  -3 1439.83 52.6742   4
   5   7   3 1375.42 34.5894   3
  -5   7  -3 1487.16 51.8970   1
   5   7   3 1503.54 51.5057   1
  -5  -7  -4 336.898 34.1050   4
  -5   7  -4 277.546 31.7718   1
   5   7   4 334.386 31.4417   1
   5   7   4 323.155 13.6528   3
   5   7   5 30.2635 27.2138   1
   5   7   5 24.7386 10.2822   3
  -5   7  -5 38.6872 25.9733   1
  -5  -7  -5 61.9985 29.0917   4
  -5   7  -6 1570.26 59.2477   1
  -5  -7  -6 1712.86 62.4938   4
   5   7   6 1754.69 42.7933   3
   5   7   6 1745.41 62.4439   1
   5   7   7 137.979 33.9971   1
   5   7   7 150.286 15.2209   3
   5   7   7 137.125 33.9973   4
   5  -7   7 175.968 15.3122   4
  -5   7  -7 202.627 32.5659   1
  -5  -7  -7 182.292 33.8906   4
  -5  -7  -8 191.556 38.2275   4
   5   7   8 216.121 34.4219   4
   5  -7   8 175.587 18.1055   4
  -5   7  -8 192.109 32.1305   1
   5   7   8 179.003 17.8180   3
   5   7   9 425.014 23.7967   3
  -5  -7  -9 522.612 42.7905   4
  -5   7  -9 440.794 37.6510   1
   5   7   9 441.654 41.4757   4
   5  -7   9 423.275 24.5649   4
   5  -7  10-9.84600 22.3722   4
  -5   7 -10-21.8541 36.5718   1
  -5  -7 -10 18.0251 38.4763   4
   5   7  10 13.8924 19.6296   3
  -5   7 -11 580.984 44.6482   1
   5   7  11 592.341 52.0841   1
   5   7  11 676.815 31.6248   3
  -5   7 -11 678.173 41.3724   3
  -5  -7 -11 634.624 53.5620   4
   5  -7  11 660.945 33.8020   4
  -5  -7 -12 735.018 57.3051   4
  -5   7 -12 631.989 41.9770   3
   5  -7  12 646.264 36.7823   4
   5   7  12 693.475 57.5620   1
   5  -7  13 1188.49 48.5761   4
   5   7  13 1117.22 66.4649   1
   5   7  14 20.1235 52.5596   1
   5  -7  14-35.3737 34.5315   4
   5   7  15 53.7926 56.2466   1
   5  -7  15 49.1541 37.9043   4
   5   7  16 659.251 68.0908   1
  -5   8  16-10.1354 50.8365   3
   5   8 -16 149.068 66.5343   2
   5  -8 -16 28.9815 39.7064   2
   5   8 -15 39.2055 63.6387   2
   5  -8 -15 44.0399 36.9401   2
  -5   8  15 122.965 47.9318   3
   5  -8 -14 332.248 37.6021   2
  -5   8  14 402.433 50.6239   3
  -5   8  13 240.255 47.7140   3
   5  -8 -13 248.312 33.5573   2
  -5   8  12 93.5315 43.0286   3
   5  -8 -12 129.847 28.0241   2
  -5   8  11 117.914 37.0574   3
  -5   8  11 38.7501 37.0654   4
   5   8 -10 240.791 36.0876   3
  -5   8  10 165.441 38.0076   3
  -5   8  10 201.396 36.0368   4
  -5   8   9 3431.22 100.373   3
  -5   8   9 3575.63 95.8008   4
   5   8  -9 3525.57 94.9731   3
  -5   8   8 215.128 34.0894   3
   5   8  -8 269.309 31.6982   3
   5   8  -8 177.004 41.6859   2
  -5   8   8 228.593 31.2570   4
  -5   8   7 520.512 32.8746   4
  -5   8   7 508.985 39.7893   3
  -5  -8   7 586.215 47.1317   2
   5   8  -7 581.423 48.7913   2
   5   8  -7 567.181 34.0790   3
  -5  -8   6 3505.39 100.369   2
  -5   8   6 3291.02 86.6897   4
   5   8  -6 3392.09 87.7158   3
  -5   8   6 3416.09 95.1741   3
  -5   8   5 197.255 30.2840   3
   5   8  -5 200.939 24.4124   3
  -5   8   5 163.666 22.4508   4
   5   8  -4 461.191 26.7423   3
  -5   8   4 435.712 23.9827   4
  -5   8   3 284.592 13.8087   2
  -5   8   3 277.992 18.9204   4
   5   8  -3 285.749 19.6048   1
   5   8  -3 317.869 22.0934   3
  -5   8   2 445.607 18.7818   2
  -5  -8   2 463.837 33.7051   4
  -5   8   2 417.022 18.4212   4
   5   8  -2 432.762 22.8822   3
   5   8  -2 435.813 23.5587   1
  -5   8   1 257.386 12.3162   4
   5   8  -1 243.771 22.1628   1
   5   8   0 3071.07 80.8591   1
  -5  -8   0 3144.45 87.2562   4
   5   8   1 725.017 34.5985   1
  -5  -8  -1 711.252 38.7829   4
   5   8   2 2016.91 60.6049   1
  -5  -8  -2 1991.17 66.2822   4
  -5   8  -2 1953.09 63.5283   1
   5   8   3 1477.70 53.0023   1
  -5   8  -3 1542.12 53.8952   1
  -5  -8  -3 1488.88 57.1998   4
  -5   8  -4 4829.03 125.450   1
   5   8   4 5189.01 127.031   1
   5   8   4 4890.82 110.569   3
  -5  -8  -4 5116.99 129.469   4
  -5  -8  -5 1902.93 65.6302   4
   5   8   5 1892.27 47.2315   3
  -5   8  -5 1859.88 63.0257   1
   5   8   5 1953.99 64.0711   1
   5   8   6 1856.76 66.3702   1
  -5  -8  -6 1946.91 68.7502   4
  -5   8  -6 1897.56 64.4862   1
   5   8   6 1976.40 49.0903   3
  -5  -8  -7 1501.33 61.1272   4
   5   8   7 1579.62 41.2409   3
   5   8   7 1518.58 61.0663   1
  -5   8  -7 1495.28 57.2289   1
   5  -8   7 1425.10 36.1334   4
   5   8   8 1889.58 73.4436   1
   5  -8   8 2017.09 50.7428   4
  -5  -8  -8 2042.05 75.1525   4
  -5   8  -8 1993.90 68.3562   1
   5   8   8 2153.28 53.8374   3
   5  -8   9 370.275 22.6991   4
  -5  -8  -9 432.076 44.9350   4
   5   8   9 422.543 24.4982   3
  -5   8  -9 401.211 38.5956   1
  -5  -8 -10 1046.07 60.8901   4
  -5   8 -10 1071.17 52.1717   1
   5   8  10 1067.71 37.7065   3
   5  -8  10 1082.79 37.3113   4
   5  -8  11 489.509 30.0585   4
  -5  -8 -11 631.573 52.9490   4
   5   8  11 554.642 30.4233   3
  -5   8 -11 531.736 45.4933   1
   5  -8  12 1989.87 59.5514   4
   5   8  12 1939.89 82.3982   1
  -5  -8 -12 1935.26 82.1693   4
   5   8  12 1962.87 58.8587   3
   5   8  13 81.2115 50.2144   1
   5  -8  13 39.4386 30.2291   4
   5   8  14 752.488 62.2752   1
   5  -8  14 523.839 40.0736   4
   5   8  15 341.159 61.1644   1
   5  -9 -16 699.447 46.7358   2
   5   9 -16 770.773 78.4823   2
  -5   9  16 782.135 65.2684   3
   5  -9 -15 162.320 37.4108   2
  -5   9  15 255.429 50.4562   3
  -5   9  14 910.463 62.3895   3
   5  -9 -14 850.583 42.6715   2
  -5   9  13 527.346 54.8860   3
   5  -9 -13 557.140 34.5037   2
  -5   9  12 871.203 56.8753   3
  -5   9  11 577.738 47.8264   3
   5   9 -11 439.678 59.3428   2
  -5   9  11 584.507 45.0317   4
   5   9 -10 1816.42 79.2843   2
   5   9 -10 1809.65 65.4113   3
  -5   9  10 1920.54 65.7489   4
  -5   9  10 1864.52 70.6818   3
  -5   9   9 238.294 38.8017   3
  -5   9   9 295.716 34.8001   4
   5   9  -9 188.858 34.5213   3
   5   9  -9 269.167 49.2364   2
   5   9  -8 139.244 30.1477   3
   5   9  -8 94.2135 43.7361   2
  -5   9   8 132.602 33.7515   3
  -5   9   8 109.604 28.9033   4
   5   9  -7 335.226 31.9532   3
  -5   9   7 344.930 37.4344   3
  -5   9   7 378.052 29.9775   4
   5   9  -7 352.770 46.0687   2
  -5   9   6 2168.80 73.6841   3
   5   9  -6 2314.70 66.4197   3
  -5   9   6 2323.53 64.4249   4
  -5   9   5 1750.25 61.2074   3
  -5   9   5 1767.67 51.0426   4
   5   9  -5 1686.76 53.0874   3
  -5   9   4 897.728 32.3291   4
   5   9  -4 912.065 35.7890   3
   5   9  -4 900.036 28.8875   1
   5   9  -3 37.1967 16.6702   1
   5   9  -3 24.5364 20.4224   3
  -5   9   3 54.0808 15.9382   4
  -5  -9   2 1360.30 57.0453   2
  -5   9   2 1269.94 32.6590   2
  -5   9   2 1393.66 35.5783   4
   5   9  -2 1380.73 42.0210   1
   5   9  -1 40.7119 20.9607   1
  -5   9   1 35.0310 7.45531   4
  -5  -9   1 1.42092 32.1764   2
  -5  -9   0 4845.80 124.476   2
   5   9   0 4934.65 115.145   1
   5   9   1 16.0004 22.1654   1
  -5  -9  -1-1.37188 28.3452   4
  -5  -9  -1-42.0748 33.3009   2
   5   9   2 1448.35 51.2343   1
  -5  -9  -2 1450.84 57.8225   4
  -5   9  -3 1004.14 47.1231   1
   5   9   3 1049.72 44.7401   1
  -5  -9  -3 1040.96 48.3171   4
  -5  -9  -4 282.033 37.8612   4
   5   9   4 289.374 18.3986   3
  -5   9  -4 284.464 33.6523   1
   5   9   4 313.352 35.7405   4
   5   9   4 297.884 33.6075   1
   5   9   5 1404.48 38.9200   3
   5   9   5 1447.19 56.6692   1
   5   9   5 1443.80 56.4768   4
  -5  -9  -5 1363.11 58.6986   4
  -5   9  -5 1293.56 52.7952   1
  -5   9  -6 294.162 36.6709   1
   5   9   6 299.044 38.3185   1
   5   9   6 269.440 19.3187   3
  -5  -9  -6 253.072 39.6658   4
  -5   9  -7-24.7358 32.3197   1
  -5  -9  -7 10.1102 34.5855   4
   5   9   7 46.8396 33.9532   1
   5   9   7 5.74988 17.0195   3
   5   9   8 56.7651 18.9000   3
  -5   9  -8 66.7937 32.9573   1
  -5  -9  -8 10.6334 38.4849   4
   5  -9   8 41.8076 11.6851   4
   5   9   8 31.1262 36.9748   1
   5   9   9 1.88627 19.8931   3
   5   9   9 12.8621 41.7769   1
  -5   9  -9 19.0137 34.3777   1
  -5  -9  -9 24.0168 39.3560   4
   5  -9   9 26.3285 15.9032   4
  -5   9 -10-16.4003 36.1806   1
  -5  -9 -10 7.86548 45.4869   4
   5  -9  10-15.7546 19.5039   4
   5   9  10-50.8930 22.5848   3
   5  -9  11 112.877 23.6541   4
  -5   9 -11 73.2729 37.6883   1
  -5  -9 -11 92.5654 48.7097   4
   5   9  11 135.734 26.0315   3
   5  -9  12 11.3194 25.7097   4
   5   9  12-5.82891 26.8468   3
  -5  -9 -12 30.2218 52.1578   4
   5  -9  13 19.7726 28.1045   4
   5   9  13 36.1652 53.0793   1
   5   9  13 75.5107 29.7228   3
   5   9  14 2.95549 31.9926   3
   5   9  14 63.5439 55.1340   1
   5   9  15 499.756 65.7856   1
  -5  10  15 6.14889 52.5077   3
  -5  10  14 45.9030 47.3717   3
  -5  10  13 25.1980 45.4387   3
   5  10 -13 51.0184 60.0679   2
  -5  10  12 147.047 46.9404   3
   5  10 -12 105.089 56.9585   2
  -5  10  11 133.435 42.2628   3
   5  10 -11 123.629 52.3302   2
  -5  10  11 130.296 38.8726   4
  -5  10  10 63.4445 41.6139   3
  -5  10  10 171.819 36.0949   4
   5  10 -10 160.018 51.3796   2
  -5  10   9 551.495 38.5533   4
   5  10  -9 448.844 39.7641   3
  -5  10   9 458.174 45.8050   3
   5  10  -9 593.020 57.2016   2
   5  10  -8 141.322 31.6424   3
   5  10  -8 225.836 48.2678   2
  -5  10   8 145.687 29.9326   4
  -5  10   8 175.659 38.8978   3
  -5  10   7 686.795 45.4390   3
  -5  10   7 570.562 33.9264   4
   5  10  -7 656.027 37.6473   3
  -5  10   6 452.992 38.8467   3
   5  10  -6 526.525 33.5445   3
  -5  10   6 465.831 30.3265   4
   5  10  -5 164.315 26.5625   3
  -5  10   5 136.559 22.7277   4
  -5 -10   4 3306.27 97.1389   2
   5  10  -4 3030.28 74.8060   1
   5  10  -4 3237.36 82.3748   3
  -5  10   4 3217.67 77.7155   4
  -5 -10   3 1977.26 69.7885   2
   5  10  -3 1965.39 52.1982   1
  -5  10   3 1861.25 49.6713   4
  -5  10   2 5070.61 112.955   4
   5  10  -2 5097.28 119.868   1
  -5 -10   2 5082.85 134.033   2
  -5 -10   1 1538.50 62.4966   2
   5  10  -1 1573.96 49.5481   1
  -5 -10   0 3080.11 91.5322   2
   5  10   0 3020.83 80.8250   1
  -5 -10  -1 47.1097 34.5968   2
   5  10   1 39.4806 24.6030   1
   5  10   2 2557.59 74.8789   1
  -5 -10  -2 2554.62 81.7179   2
   5  10   3 2236.06 71.1333   1
  -5  10  -3 2328.66 72.0181   1
  -5 -10  -3 2198.87 74.9744   4
  -5  10  -4 298.310 36.0499   1
   5  10   4 449.414 37.6212   4
   5  10   4 406.818 38.3015   1
   5  10   4 413.691 22.2252   3
  -5 -10  -4 346.345 38.7613   4
   5  10   5 175.762 36.0916   4
   5  10   5 166.343 19.3309   3
  -5 -10  -5 196.338 39.1057   4
  -5  10  -5 187.086 32.8453   1
   5  10   5 156.642 34.4979   1
   5  10   6 3349.43 81.0328   3
   5  10   6 3504.95 97.9549   4
  -5 -10  -6 3224.47 99.4438   4
   5  10   6 3317.47 99.1256   1
  -5  10  -6 3321.42 94.6282   1
  -5 -10  -7 276.148 40.6152   4
   5  10   7 272.566 22.2861   3
  -5  10  -7 267.785 37.6797   1
   5  10   7 349.320 42.4494   1
   5  10   8 1585.38 46.8709   3
  -5  10  -8 1608.52 61.1381   1
  -5 -10  -8 1557.97 67.8206   4
   5  10   8 1585.22 67.3906   1
   5  10   9 519.694 48.5881   1
   5 -10   9 522.383 18.7950   4
  -5  10  -9 593.936 43.0392   1
  -5 -10  -9 536.210 51.7862   4
   5  10   9 538.477 29.0346   3
  -5  10 -10 668.217 45.2171   1
  -5 -10 -10 628.663 55.9317   4
   5  10  10 617.556 54.0483   1
   5 -10  10 607.981 25.1363   4
   5  10  10 685.236 32.9232   3
   5  10  11 627.952 34.1442   3
  -5 -10 -11 534.354 56.6039   4
   5 -10  11 608.655 28.5037   4
   5 -10  12 515.304 30.2741   4
   5  10  12 479.267 33.4777   3
  -5 -10 -12 523.495 61.1145   4
   5  10  13 624.324 37.4237   3
   5  10  14 406.685 61.8264   1
   5  10  14 426.473 37.6129   3
   5  11 -15 199.709 70.0236   2
  -5  11  15 196.502 57.5341   3
   5  11 -14 149.612 65.1600   2
  -5  11  14 141.487 52.0673   3
   5  11 -13 70.6048 61.3342   2
  -5  11  13 129.691 51.3084   3
  -5  11  12 869.455 60.6287   3
   5  11 -12 754.412 69.3666   2
  -5  11  11 618.522 47.0484   4
   5  11 -11 671.943 64.3669   2
  -5  11  11 750.161 53.4785   3
  -5  11  10 274.151 37.7701   4
   5  11 -10 239.995 54.5981   2
  -5  11  10 288.352 45.8463   3
   5  11  -9 630.397 43.6655   3
  -5  11   9 671.113 51.8619   3
   5  11  -9 655.390 61.0828   2
  -5  11   9 726.391 41.5052   4
  -5  11   8 1331.65 62.3506   3
   5  11  -8 1396.56 55.3370   3
  -5  11   8 1454.10 51.9172   4
   5  11  -8 1461.85 71.5621   2
  -5  11   7 648.994 45.9720   3
   5  11  -7 683.397 40.4090   3
  -5  11   7 710.176 35.8038   4
  -5 -11   6 57.1202 42.6991   2
  -5  11   6 76.5329 24.3530   4
   5  11  -6 101.117 29.7314   3
  -5  11   6 84.0918 36.9758   3
  -5 -11   5 751.969 51.1072   2
  -5  11   5 639.803 31.0601   4
  -5 -11   5 654.342 45.0655   4
   5  11  -5 661.688 36.4727   3
   5  11  -4 3610.46 86.1453   1
  -5 -11   4 3632.55 107.700   2
  -5  11   4 3761.43 88.9374   4
  -5 -11   4 3711.10 104.767   4
  -5 -11   3 3369.30 98.6743   2
  -5  11   3 3183.42 76.3009   4
   5  11  -3 3305.66 79.4132   1
  -5 -11   2 1370.25 61.0695   2
  -5  11   2 1379.75 35.8294   4
   5  11  -2 1433.24 44.9592   1
  -5 -11   1 3784.13 95.7294   2
   5  11  -1 3624.92 80.4786   1
   5  11   0 69.9933 24.4138   1
  -5 -11   0 48.7490 37.3797   2
  -5 -11  -1 772.788 49.4592   2
   5  11   1 925.854 41.0357   1
   5  11   2 64.5403 27.8656   1
  -5 -11  -2 45.8888 37.6254   2
   5  11   3 184.583 32.8036   1
  -5  11  -3 193.811 34.8308   1
   5  11   4 115.941 35.8417   4
   5  11   4 88.9973 33.6047   1
  -5  11  -4 81.7291 34.9648   1
   5  11   5 191.653 22.0108   3
   5  11   5 245.729 37.2632   4
  -5  11  -5 218.107 36.3558   1
   5  11   5 200.852 37.9316   1
  -5 -11  -6 94.5860 41.1314   4
   5  11   6 94.7783 35.2021   1
  -5  11  -6 95.1064 35.3522   1
   5  11   6 86.6561 21.6522   3
  -5  11  -7 142.385 36.0554   1
  -5 -11  -7 113.201 43.7259   4
   5  11   7 95.9664 38.7679   1
   5  11   7 130.815 22.1156   3
   5  11   8 129.452 23.4049   3
  -5  11  -8 137.364 35.2986   1
   5  11   8 134.712 44.0008   1
  -5 -11  -8 122.151 43.5793   4
   5  11   9 43.5746 23.4272   3
  -5  11  -9 37.5880 36.6159   1
  -5 -11  -9 74.4197 47.3955   4
   5  11   9 44.3950 42.9569   1
   5 -11  10 23.8138 12.2352   4
   5  11  10-20.5609 25.1421   3
  -5 -11 -10-2.12169 48.2093   4
   5  11  10-14.2489 45.3190   1
  -5 -11 -11 304.903 56.1771   4
   5 -11  11 244.525 21.2403   4
   5  11  11 291.062 30.1974   3
  -5 -11 -12-83.0630 53.8365   4
   5  11  12 4.50379 29.5450   3
  -5 -11 -13 285.447 62.0575   4
   5  11  13 221.108 32.7341   3
   5  11  14 290.667 35.4919   3
   5  12 -14 717.486 75.2755   2
  -5  12  14 672.209 61.7513   3
   5  12 -13 112.138 65.9568   2
  -5  12  13 30.8775 49.2983   3
  -5  12  12 602.596 57.0001   3
   5  12 -12 546.051 66.9496   2
  -5  12  11-5.76867 45.9099   3
   5  12 -11-10.1038 59.8101   2
  -5  12  10 290.474 49.5475   3
   5  12 -10 303.992 59.9526   2
  -5  12  10 288.576 38.7467   4
   5  12  -9 768.991 63.7910   2
  -5  12   9 727.307 52.0850   3
  -5  12   9 701.441 41.8775   4
  -5  12   8 92.2275 29.6580   4
  -5  12   8 126.165 41.6008   3
   5  12  -8 67.6418 32.8564   3
  -5  12   7 131.559 28.1935   4
   5  12  -7 138.645 33.1414   3
  -5  12   7 65.3620 41.3019   3
  -5  12   6 329.478 28.5884   4
  -5  12   6 318.469 42.7826   3
   5  12  -6 314.112 34.3404   3
  -5 -12   6 354.862 42.5925   4
  -5  12   5 778.475 33.5436   4
  -5 -12   5 767.231 54.3340   2
  -5 -12   5 768.262 50.0376   4
  -5 -12   4 638.791 50.6939   2
   5  12  -4 610.780 25.6871   1
  -5  12   4 683.200 28.9969   4
  -5 -12   4 664.132 44.6420   4
  -5  12   3 646.458 25.2551   4
   5  12  -3 621.068 28.6343   1
  -5 -12   3 649.747 50.5753   2
  -5 -12   3 661.137 45.5124   4
  -5 -12   2 810.464 53.3027   2
   5  12  -2 829.685 34.2473   1
  -5 -12   2 805.985 48.5463   4
  -5  12   2 807.737 24.0283   4
  -5 -12   1 785.406 51.4387   2
  -5 -12   1 655.322 48.5264   4
   5  12  -1 780.939 35.2363   1
  -5 -12   0 3294.82 102.934   4
   5  12   0 3602.08 93.2850   1
  -5  12   0 3507.69 82.1065   2
  -5 -12  -1 3291.96 98.8871   2
   5  12   1 3257.08 89.0936   1
  -5 -12  -2 1899.56 69.9640   2
   5  12   2 1735.23 61.2692   1
  -5 -12  -3 512.923 46.4077   2
  -5  12  -3 514.548 40.5428   1
   5  12   3 404.844 37.5465   1
   5  12   4 3914.89 109.812   1
  -5  12  -4 4000.21 109.513   1
   5  12   5 1327.93 43.3309   3
  -5  12  -5 1317.97 56.7381   1
   5  12   5 1305.49 58.9711   1
   5  12   6 392.882 27.5353   3
  -5  12  -6 332.837 39.6662   1
   5  12   6 332.483 41.6525   1
   5  12   7 2108.53 59.6387   3
  -5  12  -7 2195.00 72.7782   1
   5  12   8 1297.95 44.8658   3
  -5  12  -8 1307.15 57.8608   1
   5  12   8 1287.37 66.0130   1
   5  12   9 403.526 53.3056   1
   5  12   9 392.287 30.8008   3
  -5 -12  -9 368.961 54.4601   4
   5  12  10 787.424 37.9888   3
   5  12  10 842.590 62.1994   1
  -5 -12 -10 857.735 65.7044   4
   5  12  11 79.2259 52.2543   1
   5  12  11 68.2917 28.2934   3
  -5 -12 -11 141.899 55.1484   4
   5  12  12 1976.28 62.1766   3
   5  12  12 1810.42 85.3578   1
  -5 -12 -12 1782.50 89.3991   4
  -5 -12 -13 86.4409 60.0113   4
   5  12  13 68.9992 33.3088   3
  -5  13  13 839.739 67.7182   3
   5  13 -13 925.762 80.5584   2
  -5  13  12 375.177 55.8468   3
   5  13 -12 458.201 69.9083   2
  -5  13  11 1912.32 81.5170   3
   5  13 -11 2184.16 97.8564   2
  -5  13  10 280.345 39.4056   4
   5  13 -10 217.018 61.4062   2
  -5  13  10 299.594 51.8751   3
  -5  13   9 644.079 54.7476   3
  -5  13   9 532.752 39.2989   4
   5  13  -9 534.459 61.9605   2
  -5  13   8 594.793 51.1903   3
  -5  13   8 525.817 37.3829   4
  -5 -13   7 1996.91 77.9586   4
   5  13  -7 2209.55 70.2121   3
  -5  13   7 2012.12 62.7004   4
  -5  13   7 1967.48 77.3683   3
  -5  13   6 1108.88 41.7411   4
  -5  13   6 982.167 58.3615   3
   5  13  -6 1070.54 48.1194   3
  -5  13   5 583.350 30.8137   4
   5  13  -5 547.892 20.1597   1
  -5  13   4 1064.99 36.0106   4
   5  13  -4 942.153 32.4591   1
  -5 -13   4 969.321 53.4113   4
  -5 -13   3 500.381 49.9002   2
  -5  13   3 474.369 22.5639   4
  -5 -13   3 490.360 45.4505   4
   5  13  -3 546.709 28.1505   1
  -5 -13   2-27.0491 42.5811   2
   5  13  -2 8.90631 23.1948   1
  -5 -13   2-13.4206 38.0482   4
  -5 -13   1 311.109 43.0144   4
  -5 -13   1 296.256 45.1099   2
   5  13  -1 320.337 28.9016   1
  -5 -13   0 497.401 46.4212   4
  -5 -13   0 608.292 49.4960   2
  -5  13   0 525.410 20.1453   2
   5  13   0 578.846 35.0543   1
   5  13   1 1586.98 56.1432   1
  -5  13  -1 1556.90 45.3338   2
  -5 -13  -1 1617.04 67.1467   2
  -5 -13  -1 1398.83 64.7939   4
  -5 -13  -2 94.2493 41.2799   4
  -5  13  -2 64.9828 26.0923   2
   5  13   2 76.3890 31.6251   1
  -5 -13  -2 51.4499 40.5241   2
  -5  13  -3 181.920 39.5898   1
  -5 -13  -3 157.891 43.1795   4
   5  13   3 160.961 35.9969   1
  -5 -13  -3 143.878 42.1237   2
   5  13   4 142.247 37.5457   1
  -5 -13  -4 96.3146 44.4335   2
  -5  13  -4 92.9482 35.8454   1
   5  13   5 218.959 28.0419   3
   5  13   5 243.283 41.0177   1
  -5  13  -5 253.640 40.3407   1
   5  13   6 96.0699 25.9675   3
   5  13   6 61.9165 41.7634   1
  -5  13  -6 42.6917 37.4661   1
   5  13   7 25.7539 25.1492   3
   5  13   7 56.7311 43.5064   1
   5  13   8 71.9174 27.2944   3
   5  13   8 67.7559 44.2509   1
   5  13   9 166.678 29.3530   3
   5  13   9 85.9764 46.6682   1
   5  13  10 226.301 30.8306   3
   5  13  10 215.435 49.9094   1
   5  13  11 167.248 56.6116   1
   5  13  11 215.634 32.5351   3
   5  13  12 103.957 54.2137   1
  -5 -13 -12 7.38901 60.7195   4
   5  13  12 50.4574 31.7808   3
  -5  14  12 27.6128 53.8771   3
   5  14 -12 193.679 66.7726   2
  -5  14  11-54.0693 49.8162   3
   5  14 -11 34.5716 64.0836   2
  -5  14  10 110.253 51.3263   3
   5  14 -10 110.056 62.4110   2
  -5  14   9 103.918 46.7838   3
  -5  14   9 48.3961 34.2618   4
  -5 -14   8 548.626 53.0941   4
  -5  14   8 566.461 55.1808   3
  -5  14   8 438.216 37.2308   4
  -5 -14   7 343.850 50.7937   4
  -5  14   7 337.532 49.4186   3
  -5  14   7 351.945 32.7446   4
  -5  14   6 359.964 30.7708   4
  -5 -14   6 421.446 49.1989   4
  -5 -14   5 664.993 52.0317   4
   5  14  -5 637.559 22.1620   1
  -5  14   5 672.960 32.5229   4
   5  14  -4 1426.78 42.4938   1
  -5  14   4 1477.22 44.3174   4
  -5  14   3 386.500 22.1876   4
   5  14  -3 474.780 27.7385   1
  -5 -14   3 436.776 46.8194   4
   5  14  -2 585.335 33.1345   1
  -5 -14   2 595.819 50.7011   4
   5  14  -1 790.827 38.9006   1
  -5 -14   1 849.608 53.8983   4
  -5 -14   0 1002.27 58.7762   2
  -5 -14   0 903.614 55.6670   4
   5  14   0 920.515 43.2631   1
  -5  14  -1 1590.46 46.7812   2
  -5 -14  -1 1814.89 72.0006   2
  -5 -14  -1 1844.73 71.8188   4
   5  14   1 1704.78 59.6518   1
  -5  14  -2 379.234 30.2257   2
  -5 -14  -2 547.497 50.2180   2
  -5 -14  -2 493.131 50.5521   4
   5  14   2 477.928 39.7766   1
  -5 -14  -3 1367.30 65.7029   4
   5  14   3 1468.25 58.9230   1
  -5 -14  -3 1425.53 65.3667   2
  -5  14  -3 1309.80 49.8801   2
  -5 -14  -4 281.968 47.9775   4
   5  14   4 312.012 42.1299   1
   5  14   5 1177.86 45.5874   3
   5  14   5 1281.72 61.1544   1
[truncated: 198,870 more chars]
